# Supplementary material for: Interspecies surfactants serve as public goods enabling surface motility in Pseudomonas aeruginosa
Source: bioRxiv. 2024 Apr 22:2024.01.03.573969. Originally published 2024 Jan 4. Preprint. [Version 2] doi: 10.1101/2024.01.03.573969 (PMC10802355; doi:10.1101/2024.01.03.573969)
Supplement: Supplement 2 [file media-2.xlsx]

## Sheet: Contents
Supplementary Tables
Title
Interspecies surfactants serve as public goods enabling surface motility in Pseudomonas aeruginosa
Authors
Delayna L. Warrell, Tiffany M. Zarrella , Christopher Machalek, Anupama Khare
Contents
Supp. Table 2. Gene expression in P. aeruginosa from semi-solid or hard agar at 17 hours after exposure to S. aureus supernatant or media salts control determined from RNA-seq analysis. (Excel) Gene expression was analyzed by RNA-seq from RNA purified from two biological replicates of each treatment at 17 hours (semi-solid or hard agar with addition of S. aureus supernatant or media salts control…
Supp. Table 3. Differentially expressed genes between P. aeruginosa from semi-solid or hard agar plates after exposure to S. aureus supernatant or media salts control determined from RNA-seq analysis. (Excel) Gene expression was analyzed by RNA-seq from purified RNA from two biological replicates of each treatment after 17 hours (semi-solid or hard agar with addition of S. aureus supernatant or m…
Supp. Table 4. Differentially expressed genes in common between P. aeruginosa from semi-solid and hard agar plates after exposure to S. aureus supernatant or media salts control determined from RNA-seq analysis. (Excel) Gene expression was analyzed by RNA-seq from purified RNA from two biological replicates of each treatment after 17 hours (semi-solid or hard agar with addition of S. aureus super…
Supp. Table 5. Differentially expressed genes in common between P. aeruginosa from semi-solid or hard agar and planktonic growth, or semi-solid and hard agar exclusively, after exposure to S. aureus supernatant or media salts control determined from RNA-seq analysis. (Excel) Gene expression was analyzed by RNA-seq from purified RNA from two biological replicates of each treatment after 17 hours (…
Supp. Table 6. Gene ontology (GO) enrichment of upregulated and downregulated genes after P. aeruginosa exposure to S. aureus exoproducts. (Excel) GO enrichment of P. aeruginosa genes differentially expressed on semi-solid and hard agar plates individually as well as in both, in common with planktonic cells, as well as exclusively in both motility conditions (but not in planktonic cells).

## Sheet: Table 2
Name	Product	Synonym	Semi-solid_17_h_salt	Semi-solid_17_h_sup	Hard_17_h_salt	Hard_17_h_sup
dnaA	chromosomal replication initiation protein	PA14_00010	242	274	278	253
dnaN	DNA polymerase III subunit beta	PA14_00020	308	373	417	445
recF	recombination protein F	PA14_00030	200	238	314	280
gyrB	DNA gyrase subunit B	PA14_00050	273	308	371	351
-	acyltransferase	PA14_00060	51	79	78	72
-	D,D-heptose 1,7-bisphosphate phosphatase	PA14_00070	56	72	70	68
-	hypothetical protein	PA14_00080	88	69	79	74
glyS	glycyl-tRNA synthetase subunit beta	PA14_00090	105	93	106	93
glyQ	glycyl-tRNA synthetase subunit alpha	PA14_00100	84	87	94	78
tag	DNA-3-methyladenine glycosidase I	PA14_00110	11	13	11	12
-	lipid A biosynthesis lauroyl acyltransferase	PA14_00120	122	139	148	171
-	hypothetical protein	PA14_00130	21	51	43	41
-	hypothetical protein	PA14_00140	9	8	12	8
-	hypothetical protein	PA14_00150	22	45	37	36
-	hypothetical protein	PA14_00160	118	99	119	133
trkA	potassium transporter peripheral membrane protein	PA14_00170	111	100	121	121
-	tRNA and rRNA cytosine-C5-methylases	PA14_00180	75	75	80	79
fmt	methionyl-tRNA formyltransferase	PA14_00190	34	35	37	27
def	peptide deformylase	PA14_00200	229	255	256	277
-	lysin domain-containing protein	PA14_00210	249	178	185	130
-	Rossmann fold nucleotide-binding protein	PA14_00230	5	4	4	4
-	hypothetical protein	PA14_00240	37	34	36	35
qor	quinone oxidoreductase	PA14_00250	47	35	33	33
hemF	coproporphyrinogen III oxidase	PA14_00280	21	16	21	15
aroE	shikimate 5-dehydrogenase	PA14_00290	40	31	35	28
plcB	phospholipase C, PlcB	PA14_00300	163	153	122	98
-	peptidyl-prolyl isomerase	PA14_00310	141	133	102	99
-	hypothetical protein	PA14_00320	107	106	80	81
-	sulfate transporter	PA14_00340	4	4	4	4
-	hypothetical protein	PA14_00360	6	4	4	4
betC	choline sulfatase	PA14_00380	4	4	4	4
-	LysR family transcriptional regulator	PA14_00400	17	11	13	11
-	dioxygenase	PA14_00410	63	56	47	62
-	histidine phosphotransfer domain-containing protein	PA14_00420	4	5	5	6
-	two-component response regulator	PA14_00430	4	7	6	5
trpA	tryptophan synthase subunit alpha	PA14_00440	48	47	40	65
trpB	tryptophan synthase subunit beta	PA14_00450	47	52	41	64
trpI	transcriptional regulator TrpI	PA14_00460	18	13	16	16
-	hypothetical protein	PA14_00470	526	1815	1109	2121
-	hypothetical protein	PA14_00480	2489	6688	3890	7336
-	hemolysin activation/secretion protein	PA14_00490	4	5	9	5
-	hemagglutinin	PA14_00510	8	7	11	9
-	hypothetical protein	PA14_00520	34	42	80	53
-	hypothetical protein	PA14_00530	40	40	51	46
-	hypothetical protein	PA14_00550	6	10	8	9
exoT	exoenzyme T	PA14_00560	281	127	384	184
-	lipoprotein	PA14_00570	17	13	43	18
-	lipoprotein	PA14_00580	22	15	54	18
-	lipoprotein	PA14_00590	16	10	30	14
-	transcriptional regulator	PA14_00600	8	9	7	9
-	hypothetical protein	PA14_00620	4	5	4	4
-	hypothetical protein	PA14_00630	110	144	97	150
phzH	potential phenazine-modifying enzyme	PA14_00640	183	185	84	226
-	hypothetical protein	PA14_00650	198	208	96	141
-	RNA 2'-phosphotransferase-like protein	PA14_00660	8	12	9	10
-	hypothetical protein	PA14_00670	13	21	14	12
-	LysR family transcriptional regulator	PA14_00680	4	4	5	4
-	hypothetical protein	PA14_00690	5	6	4	5
-	hypothetical protein	PA14_00700	6	5	5	5
osmC	osmotically inducible protein OsmC	PA14_00710	459	1560	686	1645
-	hypothetical protein	PA14_00720	326	864	590	1107
-	hypothetical protein	PA14_00730	44	49	31	41
-	lipoprotein	PA14_00740	32	66	31	48
-	hypothetical protein	PA14_00750	22	32	25	30
-	hypothetical protein	PA14_00760	34	28	24	22
-	hypothetical protein	PA14_00770	25	24	22	20
-	hypothetical protein	PA14_00780	32	28	26	24
prlC	oligopeptidase A	PA14_00790	157	155	124	147
-	hypothetical protein	PA14_00800	177	161	141	182
-	DNA repair photolyase	PA14_00810	13	14	11	12
-	hypothetical protein	PA14_00820	142	134	148	127
-	hypothetical protein	PA14_00830	42	59	63	60
-	hypothetical protein	PA14_00850	15	12	11	9
-	ABC transporter ATP-binding protein	PA14_00860	19	17	16	11
ppkA	serine/threonine protein kinase PpkA	PA14_00875	21	17	17	12
-	phosphoprotein phosphatase	PA14_00890	26	21	19	15
-	hypothetical protein	PA14_00900	21	16	15	10
-	hypothetical protein	PA14_00910	29	20	20	14
-	hypothetical protein	PA14_00925	25	20	18	11
-	hypothetical protein	PA14_00940	25	15	15	8
-	lipoprotein	PA14_00960	14	9	9	6
-	hypothetical protein	PA14_00970	42	27	27	20
-	hypothetical protein	PA14_00980	106	95	93	91
-	hypothetical protein	PA14_00990	86	70	79	64
-	hypothetical protein	PA14_01010	148	102	108	76
-	hypothetical protein	PA14_01020	156	100	112	75
-	hypothetical protein	PA14_01030	398	254	272	189
-	secretion protein	PA14_01040	83	46	51	32
-	hypothetical protein	PA14_01060	48	25	30	16
-	hypothetical protein	PA14_01070	22	14	15	8
-	hypothetical protein	PA14_01080	22	16	15	10
-	ClpA/B-type chaperone	PA14_01100	47	29	36	23
-	hypothetical protein	PA14_01110	29	20	26	17
-	hypothetical protein	PA14_01120	34	32	34	26
-	hypothetical protein	PA14_01130	52	55	54	53
-	hypothetical protein	PA14_01140	14	9	12	7
-	hypothetical protein	PA14_01150	15	12	16	8
-	hypothetical protein	PA14_01160	110	78	86	88
-	hypothetical protein	PA14_01170	40	18	24	13
-	hypothetical protein	PA14_01180	19	8	12	5
-	3-oxoacyl-ACP synthase	PA14_01190	16	8	9	5
-	hypothetical protein	PA14_01200	39	22	31	21
-	hypothetical protein	PA14_01220	49	25	33	20
-	hypothetical protein	PA14_01230	27	17	19	12
-	carbonic anhydrase	PA14_01240	243	215	154	233
-	sulfate transporter	PA14_01250	49	30	27	30
-	hypothetical protein	PA14_01270	39	22	25	24
coxB	cytochrome c oxidase subunit II	PA14_01290	455	95	313	63
coxA	cytochrome c oxidase subunit I	PA14_01300	59	10	39	8
-	cytochrome C oxidase assembly protein	PA14_01310	37	10	27	7
coIII	cytochrome c oxidase subunit III	PA14_01320	50	12	32	11
-	hypothetical protein	PA14_01330	96	86	59	69
-	hypothetical protein	PA14_01340	42	9	23	10
-	hypothetical protein	PA14_01350	27	6	16	4
-	hypothetical protein	PA14_01360	17	4	9	4
-	protoheme IX farnesyltransferase	PA14_01380	7	4	6	4
-	hypothetical protein	PA14_01390	13	32	14	21
-	hypothetical protein	PA14_01400	51	50	46	52
-	hypothetical protein	PA14_01410	53	55	43	55
-	short chain dehydrogenase	PA14_01430	5	4	5	5
-	hypothetical protein	PA14_01440	4	5	4	4
-	C4-dicarboxylate transporter DctA	PA14_01460	4	4	4	4
-	transcriptional regulator	PA14_01470	25	16	17	18
-	hypothetical protein	PA14_01480	13	8	11	7
-	hemolysin	PA14_01490	1851	4434	3161	4236
-	transcriptional regulator	PA14_01500	15	11	12	11
-	hypothetical protein	PA14_01510	23	20	29	22
-	hypothetical protein	PA14_01520	26	23	24	25
-	hypothetical protein	PA14_01540	4	4	4	4
-	lipoprotein	PA14_01550	31	36	31	38
-	hypothetical protein	PA14_01560	90	78	106	111
gabP	gamma-aminobutyrate permease	PA14_01580	6	8	7	11
-	aldehyde dehydrogenase	PA14_01600	59	66	55	103
-	hypothetical protein	PA14_01610	48	57	49	94
aptA	beta alanine--pyruvate transaminase	PA14_01620	39	41	37	69
-	LysR family transcriptional regulator	PA14_01640	16	10	13	10
-	guanine deaminase	PA14_01660	13	17	12	12
-	ABC transporter ATP-binding protein	PA14_01670	6	4	4	4
-	ABC transporter permease	PA14_01680	4	4	4	4
-	ABC transporter permease	PA14_01690	4	4	4	4
ahpC	alkyl hydroperoxide reductase	PA14_01710	722	1100	1258	1090
ahpF	alkyl hydroperoxide reductase	PA14_01720	43	56	106	55
-	hypothetical protein	PA14_01730	152	81	73	48
-	hydroxydechloroatrazine ethylaminohydrolase	PA14_01750	23	36	32	36
nuh	nonspecific ribonucleoside hydrolase	PA14_01760	30	49	32	32
-	nucleoside-binding outer membrane protein	PA14_01770	15	16	14	14
-	nucleoside 2-deoxyribosyltransferase	PA14_01780	68	77	50	61
-	nucleoside 2-deoxyribosyltransferase	PA14_01790	30	34	27	27
-	hypothetical protein	PA14_01800	4	4	4	4
-	oxidoreductase	PA14_01810	11	12	9	10
-	adenosine deaminase	PA14_01830	36	40	37	34
-	RNA polymerase ECF-subfamily sigma-70 factor	PA14_01840	58	29	34	20
-	transmembrane sensor	PA14_01860	30	13	19	11
-	TonB-dependent receptor	PA14_01870	4	4	4	4
pcaQ	transcriptional regulator PcaQ	PA14_01890	15	15	15	16
pcaH	protocatechuate 3,4-dioxygenase subunit beta	PA14_01900	4	6	5	6
pcaG	protocatechuate 3,4-dioxygenase subunit alpha	PA14_01910	8	12	8	13
pcaR	transcriptional regulator PcaR	PA14_01930	7	9	7	7
-	RND efflux membrane fusion protein	PA14_01940	84	120	91	125
-	RND efflux membrane fusion protein	PA14_01960	54	81	60	73
-	RND efflux transporter	PA14_01970	64	106	81	103
-	LysR family transcriptional regulator	PA14_01980	47	67	52	56
-	hypothetical protein	PA14_01990	17	33	33	20
-	hypothetical protein	PA14_02010	42	142	154	135
-	outer membrane porin	PA14_02020	10	15	16	14
-	AraC family transcriptional regulator	PA14_02030	23	19	17	14
-	gamma-glutamyltranspeptidase	PA14_02050	8	7	7	7
-	hypothetical protein	PA14_02060	7	6	8	5
-	transporter	PA14_02070	4	4	4	4
-	TetR family transcriptional regulator	PA14_02090	99	121	98	109
-	hypothetical protein	PA14_02100	85	84	73	91
-	diguanylate cyclase	PA14_02110	4	4	5	4
-	hypothetical protein	PA14_02130	4	4	4	4
-	hypothetical protein	PA14_02140	4	4	4	4
-	hypothetical protein	PA14_02150	4	4	5	4
cheB	chemotaxis-specific methylesterase	PA14_02180	6	9	6	8
-	hypothetical protein	PA14_02190	10	17	13	14
-	chemotaxis protein methyltransferase	PA14_02200	20	31	24	26
-	chemotaxis transducer	PA14_02220	70	88	74	98
cheW	purine-binding chemotaxis protein	PA14_02230	65	91	74	96
cheA	two-component sensor	PA14_02250	56	70	65	72
-	two-component response regulator	PA14_02260	166	503	321	373
-	chemotaxis transducer	PA14_02270	45	74	54	60
-	LysR family transcriptional regulator	PA14_02290	5	7	8	5
fabG	3-ketoacyl-ACP reductase	PA14_02300	6	4	4	4
atsA	arylsulfatase	PA14_02310	4	4	4	4
-	ABC transporter ATP-binding protein	PA14_02330	4	4	4	4
-	ABC transporter permease	PA14_02340	4	4	4	4
-	ABC transporter substrate-binding protein	PA14_02360	4	4	4	4
-	porin	PA14_02370	4	4	4	4
-	acid phosphatase	PA14_02380	4	4	4	4
-	transcriptional regulator	PA14_02390	4	4	6	4
-	TonB-dependent receptor	PA14_02410	4	4	4	4
-	hypothetical protein	PA14_02420	4	4	4	4
-	hypothetical protein	PA14_02435	4	4	4	4
-	NAD(P) transhydrogenase subunit alpha part 1	PA14_02450	31	14	25	11
-	NAD(P) transhydrogenase subunit alpha part 2	PA14_02460	13	8	10	4
pntB	pyridine nucleotide transhydrogenase subunit beta	PA14_02470	26	13	19	10
tonB2	hypothetical protein	PA14_02490	6	4	6	4
exbB1	transport protein ExbB	PA14_02500	15	4	15	4
exbD1	transport protein ExbD	PA14_02510	23	8	23	10
-	hypothetical protein	PA14_02520	117	77	48	36
-	hypothetical protein	PA14_02530	40	19	30	20
mdcA	malonate decarboxylase subunit alpha	PA14_02550	56	58	99	68
-	triphosphoribosyl-dephospho-CoA synthase	PA14_02560	39	38	48	45
mdcC	malonate decarboxylase subunit delta	PA14_02570	36	34	46	36
mdcD	malonate decarboxylase subunit beta	PA14_02580	54	47	64	65
mdcE	malonate decarboxylase subunit gamma	PA14_02590	66	54	68	76
-	phosphoribosyl-dephospho-CoA transferase	PA14_02610	42	34	42	59
-	epsilon subunit of malonate decarboxylase	PA14_02620	34	30	33	46
-	malonate carrier protein	PA14_02630	43	33	38	46
-	malonate transporter subunit MadM	PA14_02640	28	21	29	33
-	malonate utilization transcriptional regulator	PA14_02650	16	23	23	23
-	LysR family transcriptional regulator	PA14_02660	19	17	17	14
-	aldehyde dehydrogenase	PA14_02680	4	4	4	4
-	amino acid permease	PA14_02690	4	4	4	4
-	aminotransferase	PA14_02700	4	4	4	4
-	hypothetical protein	PA14_02720	4	4	4	4
-	dihydrodipicolinate synthetase	PA14_02730	4	4	4	4
-	class II aldolase/adducin domain-containing protein	PA14_02740	4	4	4	4
-	transcriptional regulator	PA14_02750	53	60	63	77
-	CoA transferase, subunit A	PA14_02760	7	9	7	11
-	CoA transferase subunit B	PA14_02770	8	10	7	10
pcaF	beta-ketoadipyl CoA thiolase	PA14_02790	11	11	9	13
pcaT	dicarboxylic acid transporter PcaT	PA14_02810	11	29	19	27
pcaB	3-carboxy-cis,cis-muconate cycloisomerase	PA14_02830	30	44	32	40
pcaD	beta-ketoadipate enol-lactone hydrolase	PA14_02840	23	43	31	31
pcaC	gamma-carboxymuconolactone decarboxylase	PA14_02850	30	57	46	53
-	transcriptional regulator	PA14_02870	27	36	29	31
-	hypothetical protein	PA14_02890	4	4	4	4
pcaK	4-hydroxybenzoate transporter PcaK	PA14_02900	4	4	4	4
-	IclR family transcriptional regulator	PA14_02910	28	25	19	20
-	oxidoreductase	PA14_02930	4	4	4	4
-	hypothetical protein	PA14_02960	4	4	4	4
-	hypothetical protein	PA14_02970	4	4	4	4
-	porin	PA14_02980	4	4	4	4
-	MFS transporter	PA14_02990	4	4	4	4
-	hypothetical protein	PA14_03000	4	4	4	4
-	TetR family transcriptional regulator	PA14_03010	38	45	40	38
-	shikimate 5-dehydrogenase	PA14_03020	4	4	4	4
aroQ2	3-dehydroquinate dehydratase	PA14_03030	5	7	7	6
-	MFS transporter	PA14_03040	12	14	13	12
pobA	4-hydroxybenzoate 3-monooxygenase	PA14_03050	10	11	8	12
-	transcriptional regulator	PA14_03070	28	25	22	23
-	acetyltransferase	PA14_03080	41	40	32	35
-	hypothetical protein	PA14_03090	91	102	82	110
-	hypothetical protein	PA14_03100	4	7	7	4
-	hypothetical protein	PA14_03110	23	43	50	32
-	transcriptional regulator	PA14_03120	17	15	15	20
-	hypothetical protein	PA14_03130	14	12	11	9
-	hypothetical protein	PA14_03150	84	61	62	60
-	hypothetical protein	PA14_03160	89	110	98	131
-	hypothetical protein	PA14_03163	525	544	559	573
-	hypothetical protein	PA14_03166	142	173	163	139
-	hypothetical protein	PA14_03170	27	27	34	36
-	hypothetical protein	PA14_03180	118	132	150	143
-	hypothetical protein	PA14_03190	69	66	68	66
-	hypothetical protein	PA14_03200	25	16	23	17
-	hypothetical protein	PA14_03210	25	15	19	15
-	hypothetical protein	PA14_03220	20	12	16	11
hcpC	secreted protein Hcp	PA14_03240	6	4	5	4
-	hypothetical protein	PA14_03250	38	36	46	41
-	hypothetical protein	PA14_03265	46	44	63	54
-	hypothetical protein	PA14_03270	50	44	67	60
-	hypothetical protein	PA14_03285	35	36	52	43
-	hypothetical protein	PA14_03290	245	292	393	436
-	hypothetical protein	PA14_03300	94	94	129	120
-	hypothetical protein	PA14_03310	4	8	8	8
-	hypothetical protein	PA14_03320	28	45	57	51
-	hypothetical protein	PA14_03330	9	14	18	11
-	hypothetical protein	PA14_03340	15	18	32	22
-	hypothetical protein	PA14_03350	72	76	107	102
-	hypothetical protein	PA14_03360	36	40	60	58
-	hypothetical protein	PA14_03370	9	16	22	22
-	hypothetical protein	PA14_03380	27	41	47	39
-	hypothetical protein	PA14_03390	7	12	15	13
-	hypothetical protein	PA14_03400	4	4	4	4
-	Arg tRNA	PA14_03410	13	14	21	19
-	hypothetical protein	PA14_03420	4	4	4	4
gabD	succinate-semialdehyde dehydrogenase I	PA14_03430	324	306	295	358
gabT	4-aminobutyrate aminotransferase	PA14_03450	253	260	250	240
-	hypothetical protein	PA14_03470	109	94	82	93
-	GntR family transcriptional regulator	PA14_03480	8	5	6	6
-	hypothetical protein	PA14_03490	136	100	81	77
-	hypothetical protein	PA14_03510	187	118	107	113
-	hypothetical protein	PA14_03520	186	111	106	101
-	transcriptional regulator	PA14_03530	6	7	6	5
-	MFS transporter	PA14_03550	4	4	4	4
-	hypothetical protein	PA14_03560	9	15	12	15
-	transcriptional regulator	PA14_03580	40	46	35	35
-	hypothetical protein	PA14_03590	229	38	82	22
-	Zn-dependent protease with chaperone function	PA14_03610	4	4	5	4
-	hypothetical protein	PA14_03620	4	4	4	4
-	ArsR family transcriptional regulator	PA14_03630	32	15	18	18
cysA	sulfate transport protein CysA	PA14_03650	37	24	32	28
cysW	sulfate transport protein CysW	PA14_03670	13	9	13	10
cysT	sulfate transport protein CysT	PA14_03680	8	7	11	9
sbp	sulfate-binding protein	PA14_03700	80	38	67	45
-	hypothetical protein	PA14_03710	113	54	93	78
-	sensory box GGDEF domain-containing protein	PA14_03720	10	16	14	14
-	fatty acid desaturase	PA14_03730	93	146	108	122
-	sodium:solute symporter	PA14_03760	4	4	4	4
speB1	agmatinase	PA14_03770	4	4	4	4
-	transcriptional regulator	PA14_03780	32	23	20	23
-	sensory box GGDEF domain-containing protein	PA14_03790	129	99	87	96
oprE	anaerobically-induced outer membrane porin OprE precursor	PA14_03800	124	135	158	121
aguA	agmatine deiminase	PA14_03810	49	46	45	46
aguB	N-carbamoylputrescine amidohydrolase	PA14_03830	4	4	4	4
aguR	transcriptional regulator AguR	PA14_03840	12	15	12	11
-	periplasmic polyamine binding protein	PA14_03855	14	13	14	9
-	glutamine synthetase	PA14_03860	288	332	428	331
spuA	glutamine amidotransferase	PA14_03870	63	57	72	59
spuB	glutamine synthetase	PA14_03880	241	182	293	302
spuC	aminotransferase	PA14_03900	547	347	513	608
spuD	polyamine transport protein	PA14_03920	593	581	704	805
spuE	polyamine transport protein	PA14_03930	60	67	80	62
spuF	polyamine transport protein PotG	PA14_03940	95	83	96	94
spuG	polyamine transport protein PotH	PA14_03950	99	81	96	104
spuH	polyamine transport protein PotI	PA14_03960	148	110	133	143
-	hypothetical protein	PA14_03980	11	11	12	9
-	transcriptional regulator	PA14_04000	14	11	12	11
-	hypothetical protein	PA14_04010	131	311	183	201
-	hypothetical protein	PA14_04020	15	17	12	15
-	hypothetical protein	PA14_04030	52	47	41	41
-	hypothetical protein	PA14_04040	43	101	65	70
-	proline hydroxylase	PA14_04050	46	34	44	40
-	hypothetical protein	PA14_04060	4	4	4	4
-	hypothetical protein	PA14_04070	126	98	85	81
-	ABC transporter permease	PA14_04080	59	66	53	64
-	ABC transporter substrate-binding protein	PA14_04090	46	67	49	56
-	hypothetical protein	PA14_04100	551	927	690	896
serA	D-3-phosphoglycerate dehydrogenase	PA14_04110	144	401	166	403
-	hypothetical protein	PA14_04140	79	88	106	84
-	hypothetical protein	PA14_04150	116	86	94	81
-	transcriptional regulator	PA14_04160	48	44	51	45
-	hypothetical protein	PA14_04180	12	16	15	16
-	acetylpolyamine aminohydrolase	PA14_04190	6	6	4	8
-	transporter	PA14_04210	4	4	4	4
-	ABC transporter substrate-binding protein	PA14_04220	4	4	4	4
-	ABC transporter permease	PA14_04230	4	4	4	4
-	ABC transporter permease	PA14_04240	4	4	4	4
-	ABC transporter ATP-binding protein	PA14_04250	4	4	4	4
-	transcriptional regulator	PA14_04270	15	16	15	17
-	hypothetical protein	PA14_04290	21	22	22	19
-	hypothetical protein	PA14_04300	300	535	419	471
rpiA	ribose-5-phosphate isomerase A	PA14_04310	120	143	128	129
ilvA1	threonine dehydratase	PA14_04320	61	59	64	59
-	hypothetical protein	PA14_04330	76	78	61	67
-	hypothetical protein	PA14_04340	43	33	30	27
-	integral membrane protein	PA14_04350	16	16	13	14
-	MFS transporter	PA14_04370	10	12	10	11
-	hypothetical protein	PA14_04380	31	46	36	39
ygdP	dinucleoside polyphosphate hydrolase	PA14_04390	377	357	386	432
ptsP	phosphoenolpyruvate-protein phosphotransferase PtsP	PA14_04410	239	214	213	228
-	hypothetical protein	PA14_04420	53	45	58	56
-	hypothetical protein	PA14_04430	14	15	12	12
-	permease	PA14_04440	22	24	23	21
lgt	prolipoprotein diacylglyceryl transferase	PA14_04460	40	42	35	38
thyA	thymidylate synthase	PA14_04480	97	108	103	103
-	hypothetical protein	PA14_04490	28	45	42	43
-	hypothetical protein	PA14_04510	47	70	50	59
-	hypothetical protein	PA14_04520	38	53	40	45
-	hypothetical protein	PA14_04530	155	121	150	120
glpQ	glycerophosphoryl diester phosphodiesterase, periplasmic	PA14_04550	4	4	4	4
-	hypothetical protein	PA14_04560	19	10	12	9
-	hypothetical protein	PA14_04570	6	4	5	4
folA	dihydrofolate reductase	PA14_04580	29	26	24	24
-	hypothetical protein	PA14_04590	20	30	30	30
-	transporter	PA14_04610	15	11	14	12
ilvD	dihydroxy-acid dehydratase	PA14_04630	73	64	73	64
-	hypothetical protein	PA14_04640	42	88	69	88
pfpI	protease PfpI	PA14_04650	84	296	169	274
-	hypothetical protein	PA14_04660	24	34	35	31
mutM	formamidopyrimidine-DNA glycosylase	PA14_04670	120	122	116	117
-	hypothetical protein	PA14_04680	26	26	37	30
-	hypothetical protein	PA14_04690	116	88	75	51
-	hypothetical protein	PA14_04700	95	79	89	85
-	hypothetical protein	PA14_04710	6	7	11	6
-	gamma-glutamyltranspeptidase	PA14_04730	34	38	31	30
fdx1	ferredoxin (4Fe-4S)	PA14_04750	89	111	117	97
coaD	phosphopantetheine adenylyltransferase	PA14_04760	87	86	73	57
-	oxidoreductase	PA14_04780	57	53	47	52
-	hypothetical protein	PA14_04790	94	86	69	67
-	aldehyde dehydrogenase	PA14_04810	163	120	105	86
-	TetR family transcriptional regulator	PA14_04820	70	84	68	73
-	acetyltransferase	PA14_04830	34	31	28	27
-	hypothetical protein	PA14_04840	30	37	31	35
-	hypothetical protein	PA14_04850	33	39	33	38
-	methyltransferase	PA14_04860	38	58	45	48
-	hypothetical protein	PA14_04870	60	90	71	76
-	zinc protease	PA14_04890	47	84	59	61
ftsY	signal recognition particle receptor FtsY	PA14_04900	170	183	204	203
ftsE	cell division ATP-binding protein FtsE	PA14_04910	171	193	207	186
ftsX	cell division protein FtsX	PA14_04920	143	160	186	200
rpoH	RNA polymerase factor sigma-32	PA14_04930	1090	1069	1098	1183
-	hypothetical protein	PA14_04940	120	134	148	174
mtgA	monofunctional biosynthetic peptidoglycan transglycosylase	PA14_04950	7	8	10	7
-	hypothetical protein	PA14_04960	43	45	44	44
-	sulfur carrier protein ThiS	PA14_04970	33	45	33	38
thiG	thiazole synthase	PA14_04980	64	75	61	68
trmB	tRNA (guanine-N(7)-)-methyltransferase	PA14_05000	55	63	49	63
-	hypothetical protein	PA14_05010	5	4	6	4
-	hypothetical protein	PA14_05020	28	40	24	30
-	hypothetical protein	PA14_05030	16	21	21	18
-	coproporphyrinogen III oxidase	PA14_05040	8	8	11	6
-	deoxyribonucleotide triphosphate pyrophosphatase	PA14_05050	355	95	151	73
-	hypothetical protein	PA14_05060	332	81	131	60
-	methionine biosynthesis protein	PA14_05070	18	20	20	15
metX	homoserine O-acetyltransferase	PA14_05080	24	23	28	20
-	hypothetical protein	PA14_05110	62	40	41	28
-	hypothetical protein	PA14_05120	39	54	46	41
-	hypothetical protein	PA14_05130	64	80	67	63
proC	pyrroline-5-carboxylate reductase	PA14_05150	72	80	71	70
-	hypothetical protein	PA14_05160	99	100	101	96
pilT	twitching motility protein PilT	PA14_05180	257	223	232	192
pilU	twitching motility protein PilU	PA14_05190	267	169	191	158
-	cation efflux system protein	PA14_05200	37	39	31	36
-	hypothetical protein	PA14_05210	69	96	62	65
-	cystathionine beta-synthase	PA14_05220	177	214	140	139
-	cystathionine gamma-lyase	PA14_05230	206	227	148	145
pyrC	dihydroorotase	PA14_05250	74	65	60	54
pyrB	aspartate carbamoyltransferase	PA14_05260	74	61	65	56
pyrR	bifunctional pyrimidine regulatory protein PyrR/uracil phosphoribosyltransferase	PA14_05270	22	27	23	16
yqgF	Holliday junction resolvase-like protein	PA14_05280	44	45	37	39
-	hypothetical protein	PA14_05290	50	44	42	37
-	TonB domain-containing protein	PA14_05300	27	30	31	22
gshB	glutathione synthetase	PA14_05310	62	79	69	74
pilG	twitching motility protein PilG	PA14_05320	879	527	703	494
pilH	twitching motility protein PilH	PA14_05330	524	331	422	279
pilI	twitching motility protein PilI	PA14_05340	250	155	183	122
pilJ	twitching motility protein PilJ	PA14_05360	281	172	242	151
pilK	methyltransferase PilK	PA14_05380	136	90	111	79
chpA	ChpA	PA14_05390	129	82	95	62
-	methylesterase	PA14_05400	112	75	91	62
-	chemotaxis protein	PA14_05410	91	89	93	66
-	transcriptional regulator	PA14_05420	25	22	22	14
-	chemotaxis protein	PA14_05430	4	4	4	4
-	hypothetical protein	PA14_05440	13	15	12	12
-	16S ribosomal RNA methyltransferase RsmE	PA14_05450	26	22	25	18
bioA	adenosylmethionine-8-amino-7-oxononanoate aminotransferase	PA14_05460	26	23	28	20
-	hypothetical protein	PA14_05480	88	81	71	78
-	hypothetical protein	PA14_05500	97	138	114	126
-	hypothetical protein	PA14_05510	1862	2813	2385	2249
mexR	multidrug resistance operon repressor MexR	PA14_05520	38	49	53	36
mexA	RND multidrug efflux membrane fusion protein MexA	PA14_05530	324	338	317	336
mexB	RND multidrug efflux transporter MexB	PA14_05540	310	280	288	279
oprM	major intrinsic multiple antibiotic resistance efflux outer membrane protein OprM precursor	PA14_05550	433	381	348	374
-	ATP-dependent RNA helicase	PA14_05560	343	319	392	330
-	hypothetical protein	PA14_05580	270	403	402	396
metF	5,10-methylenetetrahydrofolate reductase	PA14_05590	116	307	259	248
-	hypothetical protein	PA14_05600	286	805	637	675
sahH	S-adenosyl-L-homocysteine hydrolase	PA14_05620	539	1706	1214	1448
-	hypothetical protein	PA14_05630	30	155	27	199
-	hypothetical protein	PA14_05640	4	28	6	30
-	hypothetical protein	PA14_05650	7	27	10	29
-	transcriptional regulator	PA14_05660	192	296	206	261
codA	cytosine deaminase	PA14_05690	14	12	12	10
codB	cytosine permease	PA14_05700	5	4	5	4
-	dihydropyrimidine dehydrogenase	PA14_05740	10	6	6	7
-	oxidoreductase	PA14_05750	7	4	6	5
dhT	phenylhydantoinase	PA14_05770	103	95	93	99
-	hypothetical protein	PA14_05775	4	4	4	4
-	transporter	PA14_05790	16	10	13	10
amaB	allantoate amidohydrolase	PA14_05810	46	22	25	26
-	hypothetical protein	PA14_05820	16	20	14	16
gcdH	glutaryl-CoA dehydrogenase	PA14_05840	56	69	52	60
-	LysR family transcriptional regulator	PA14_05850	21	21	23	19
-	hypothetical protein	PA14_05860	69	91	79	59
-	phosphate transporter	PA14_05870	4	4	4	4
-	membrane-bound protease	PA14_05880	210	31	89	26
-	stomatin-like protein	PA14_05890	103	9	43	9
-	periplasmic transport system	PA14_05910	38	13	19	13
-	hypothetical protein	PA14_05920	8	9	9	8
dbpA	ATP-dependent RNA helicase DbpA	PA14_05950	45	31	55	20
-	cold-shock protein	PA14_05960	9745	17105	23410	16061
-	hypothetical protein	PA14_05970	71	82	116	70
-	EmrB/QacA family drug resistance transporter	PA14_05990	17	20	15	16
-	ClpA/B protease ATP binding subunit	PA14_06000	156	157	104	104
-	hypothetical protein	PA14_06010	166	302	152	193
-	acyltransferase	PA14_06030	55	59	61	62
-	hypothetical protein	PA14_06040	72	184	124	170
creB	DNA-binding response regulator CreB	PA14_06060	37	54	48	55
creC	sensory histidine kinase CreC	PA14_06070	17	20	19	18
creD	hypothetical protein	PA14_06080	5	5	5	6
-	hypothetical protein	PA14_06090	5	4	4	4
-	hypothetical protein	PA14_06120	31	30	18	16
-	hypothetical protein	PA14_06130	76	54	46	45
-	hypothetical protein	PA14_06150	87	82	77	99
-	hydroxamate-type ferrisiderophore receptor	PA14_06160	18	21	18	17
-	transmembrane sensor	PA14_06170	117	95	78	65
-	RNA polymerase sigma factor	PA14_06180	206	174	137	117
-	glutathione S-transferase	PA14_06190	45	45	35	40
-	hypothetical protein	PA14_06200	4	4	4	4
-	transcriptional regulator	PA14_06210	20	21	17	18
-	permease	PA14_06230	4	4	4	4
-	LysR family transcriptional regulator	PA14_06240	4	5	5	5
-	GNAT family acetyltransferase	PA14_06250	19	13	14	9
-	LysR family transcriptional regulator	PA14_06260	31	20	17	18
-	hydrolase	PA14_06270	14	9	8	5
-	hypothetical protein	PA14_06280	52	43	51	47
glcB	malate synthase G	PA14_06290	217	162	162	193
-	GNAT family acetyltransferase	PA14_06300	23	27	21	19
-	ACT domain-containing protein	PA14_06310	127	134	90	117
-	hypothetical protein	PA14_06320	18	26	23	29
-	serine/threonine protein kinase	PA14_06330	24	37	26	32
-	molybdenum transport regulator	PA14_06340	21	23	19	22
-	hypothetical protein	PA14_06350	22	26	23	26
-	phosphoribosyl transferase	PA14_06360	9	22	15	18
-	hypothetical protein	PA14_06390	63	157	102	180
-	LysR family transcriptional regulator	PA14_06400	6	5	5	4
-	hypothetical protein	PA14_06420	6	7	5	6
-	hypothetical protein	PA14_06430	6	8	6	9
-	acetyl-CoA carboxylase biotin carboxylase subunit	PA14_06450	10	12	9	12
-	hypothetical protein	PA14_06460	15	17	12	15
-	hydrolase	PA14_06480	14	13	11	13
bioB	biotin synthase	PA14_06500	59	62	72	71
bioF	8-amino-7-oxononanoate synthase	PA14_06510	26	16	18	16
-	biotin biosynthesis protein bioH	PA14_06530	46	36	31	34
-	biotin synthesis protein BioC	PA14_06540	25	21	17	19
bioD	dithiobiotin synthetase	PA14_06570	18	15	14	13
-	hypothetical protein	PA14_06580	203	448	363	490
-	acyl-CoA dehydrogenase	PA14_06600	196	152	158	131
-	acyl-CoA dehydrogenase	PA14_06620	11	9	8	8
-	acyl-CoA dehydrogenase	PA14_06640	18	18	18	16
nirN	c-type cytochrome	PA14_06650	44	6	21	4
nirE	uroporphyrin-III c-methyltransferase	PA14_06660	54	5	25	4
nirJ	heme d1 biosynthesis protein NirJ	PA14_06670	50	7	24	4
nirH	hypothetical protein	PA14_06680	27	4	10	4
nirG	transcriptional regulator	PA14_06690	23	4	10	4
nirL	heme d1 biosynthesis protein NirL	PA14_06700	23	4	11	4
-	transcriptional regulator	PA14_06710	63	6	29	4
nirF	heme d1 biosynthesis protein NirF	PA14_06720	79	8	40	4
nirC	c-type cytochrome	PA14_06730	64	6	38	4
nirM	cytochrome c-551	PA14_06740	108	14	62	6
nirS	nitrite reductase	PA14_06750	200	22	99	8
nirQ	regulatory protein NirQ	PA14_06770	180	50	85	36
-	cytochrome c oxidase subunit	PA14_06790	61	13	25	7
-	hypothetical protein	PA14_06800	34	7	16	4
norC	nitric-oxide reductase subunit C	PA14_06810	219	17	92	8
norB	nitric-oxide reductase subunit B	PA14_06830	297	23	120	10
-	dinitrification protein NorD	PA14_06840	347	21	125	10
-	hypothetical protein	PA14_06860	89	13	48	8
dnr	transcriptional regulator Dnr	PA14_06870	4	5	4	4
-	rsmYregulatoryRNA	PA14_06875	1632	2991	2714	5425
-	LysR family transcriptional regulator	PA14_06880	5	6	6	7
-	hypothetical protein	PA14_06890	33	48	30	47
-	hypothetical protein	PA14_06900	32	38	27	41
-	class III pyridoxal phosphate-dependent aminotransferase	PA14_06920	26	29	21	28
-	glutamine amidotransferase	PA14_06930	20	25	16	24
-	hypothetical protein	PA14_06940	4	4	4	4
-	LuxR family transcriptional regulator	PA14_06950	32	28	27	29
-	hypothetical protein	PA14_06960	9	4	6	4
-	Cro/CI family transcriptional regulator	PA14_06970	23	13	16	13
-	hypothetical protein	PA14_06980	65	105	87	93
-	hypothetical protein	PA14_06990	55	117	91	95
dsbB	disulfide bond formation protein	PA14_07000	20	29	19	20
-	hypothetical protein	PA14_07010	5	4	4	4
-	hypothetical protein	PA14_07020	16	22	14	19
-	cytochrome c'	PA14_07030	71	71	56	76
-	hypothetical protein	PA14_07040	98	110	99	102
-	hypothetical protein	PA14_07050	32	39	27	36
-	hypothetical protein	PA14_07060	14	16	13	14
-	hypothetical protein	PA14_07070	31	12	17	12
metK	S-adenosylmethionine synthetase	PA14_07090	853	2011	1695	1644
-	ArsR family transcriptional regulator	PA14_07110	500	1013	1004	986
tktA	transketolase	PA14_07130	221	262	245	233
-	hypothetical protein	PA14_07140	83	87	83	89
-	hypothetical protein	PA14_07150	4	4	4	4
epd	D-erythrose 4-phosphate dehydrogenase	PA14_07170	60	73	67	65
pgk	phosphoglycerate kinase	PA14_07190	155	167	144	162
-	hypothetical protein	PA14_07200	352	547	403	610
-	hypothetical protein	PA14_07210	289	371	334	415
fda	fructose-1,6-bisphosphate aldolase	PA14_07230	491	730	650	753
-	hypothetical protein	PA14_07240	86	120	111	120
-	hypothetical protein	PA14_07250	5	5	4	4
-	hypothetical protein	PA14_07260	53	52	44	52
-	hypothetical protein	PA14_07280	22	18	20	17
-	hypothetical protein	PA14_07290	25	39	46	38
-	hypothetical protein	PA14_07300	15	25	31	27
-	hydrolase	PA14_07310	20	24	23	21
-	hypothetical protein	PA14_07330	140	211	276	166
-	transcriptional regulator	PA14_07340	6	7	9	7
-	hypothetical protein	PA14_07355	73	128	83	119
-	hypothetical protein	PA14_07360	36	34	28	26
-	hypothetical protein	PA14_07370	321	2089	818	1510
-	hypothetical protein	PA14_07380	50	44	39	40
-	hypothetical protein	PA14_07400	44	40	35	36
-	hypothetical protein	PA14_07410	31	27	28	26
-	hypothetical protein	PA14_07420	55	51	49	39
-	hypothetical protein	PA14_07430	210	182	132	102
-	hypothetical protein	PA14_07440	7	8	14	11
-	hypothetical protein	PA14_07450	21	30	38	32
-	hypothetical protein	PA14_07460	30	52	76	53
-	Met tRNA	PA14_07470	228	342	664	533
-	reverse transcriptase	PA14_07480	121	110	249	181
-	hypothetical protein	PA14_07500	10	16	12	13
rpoD	RNA polymerase sigma factor RpoD	PA14_07520	974	829	1162	1046
dnaG	DNA primase	PA14_07530	62	65	92	72
-	hypothetical protein	PA14_07550	223	242	308	213
rpsU	30S ribosomal protein S21	PA14_07560	1399	1862	2732	1899
gcp	DNA-binding/iron metalloprotein/AP endonuclease	PA14_07570	106	94	109	93
-	glycerol-3-phosphate acyltransferase PlsY	PA14_07580	31	36	28	31
folB	dihydroneopterin aldolase	PA14_07590	133	107	114	132
-	2-amino-4-hydroxy-6-hydroxymethyldihydropteridine pyrophosphokinase	PA14_07600	94	79	76	93
cca	multifunctional tRNA nucleotidyl transferase/2'3'-cyclic phosphodiesterase/2'nucleotidase/phosphatase	PA14_07620	33	34	29	34
-	hypothetical protein	PA14_07630	12	10	9	7
-	SpoVR family protein	PA14_07650	229	330	226	283
-	hypothetical protein	PA14_07660	352	405	309	424
-	hypothetical protein	PA14_07680	1104	1161	957	1277
glpE	thiosulfate sulfurtransferase	PA14_07690	33	48	36	36
apaH	diadenosine tetraphosphatase	PA14_07700	94	110	89	90
apaG	ApaG protein	PA14_07710	125	146	129	109
ksgA	dimethyladenosine transferase	PA14_07730	62	68	78	66
pdxA	4-hydroxythreonine-4-phosphate dehydrogenase	PA14_07740	93	118	120	110
surA	peptidyl-prolyl cis-trans isomerase SurA	PA14_07760	409	457	502	488
ostA	organic solvent tolerance protein OstA	PA14_07770	192	266	286	254
-	hypothetical protein	PA14_07780	129	77	82	73
-	nucleotidyl transferase	PA14_07790	110	58	63	61
-	hypothetical protein	PA14_07800	118	74	74	79
-	hypothetical protein	PA14_07810	57	63	53	67
-	histidine kinase	PA14_07820	30	22	24	28
-	two-component response regulator	PA14_07840	84	54	66	68
-	ABC transporter substrate-binding protein	PA14_07850	133	84	108	76
-	ABC transporter ATP-binding protein	PA14_07860	74	64	84	113
-	ABC transporter substrate-binding protein	PA14_07870	144	102	145	186
-	ABC transporter permease	PA14_07890	31	26	31	34
-	ABC transporter permease	PA14_07900	11	13	13	15
rpe	ribulose-phosphate 3-epimerase	PA14_07910	59	69	83	85
-	phosphoglycolate phosphatase	PA14_07930	54	60	62	71
trpE	anthranilate synthase component I	PA14_07940	115	118	124	134
prtN	transcriptional regulator PrtN	PA14_07950	136	55	69	43
prtR	transcriptional regulator PrtR	PA14_07960	66	68	71	75
-	hypothetical protein	PA14_07970	14	31	9	23
-	hypothetical protein	PA14_07980	29	66	31	52
-	hypothetical protein	PA14_07990	26	35	12	31
-	hypothetical protein	PA14_08000	95	120	73	133
-	hypothetical protein	PA14_08010	64	75	36	62
-	bacteriophage protein	PA14_08020	65	87	30	81
-	phage baseplate assembly protein	PA14_08030	53	74	28	66
-	phage tail protein	PA14_08040	60	77	28	76
-	tail fiber protein	PA14_08050	72	99	41	91
-	tail fiber assembly protein	PA14_08060	85	126	65	110
-	phage tail sheath protein	PA14_08070	81	145	40	130
-	phage tail tube protein	PA14_08090	98	170	53	159
-	hypothetical protein	PA14_08100	93	153	43	138
-	hypothetical protein	PA14_08110	76	109	42	130
-	tail length determinator protein	PA14_08120	83	117	40	126
-	hypothetical protein	PA14_08130	59	81	29	83
-	hypothetical protein	PA14_08140	56	77	23	69
-	phage late control gene D protein	PA14_08150	53	70	24	76
-	lytic enzyme	PA14_08160	38	49	14	47
-	hypothetical protein	PA14_08180	29	50	12	41
-	hypothetical protein	PA14_08190	30	49	11	47
-	hypothetical protein	PA14_08200	36	58	16	46
-	hypothetical protein	PA14_08210	96	171	53	149
-	hypothetical protein	PA14_08220	85	152	52	157
-	hypothetical protein	PA14_08230	73	136	48	130
-	hypothetical protein	PA14_08240	59	93	32	100
-	hypothetical protein	PA14_08250	56	90	33	82
-	minor tail protein L	PA14_08260	39	62	19	66
-	hypothetical protein	PA14_08270	40	57	20	64
-	bacteriophage protein	PA14_08280	44	62	20	65
-	phage-related protein, tail component	PA14_08300	33	48	17	50
-	hypothetical protein	PA14_08310	81	111	103	124
-	hypothetical protein	PA14_08320	94	141	149	190
-	hypothetical protein	PA14_08330	117	163	151	203
trpG	anthranilate synthase component II	PA14_08340	90	87	106	102
trpD	anthranilate phosphoribosyltransferase	PA14_08350	147	136	146	151
trpC	indole-3-glycerol-phosphate synthase	PA14_08360	137	122	137	154
vfr	cAMP-regulatory protein	PA14_08370	629	687	767	682
-	hypothetical protein	PA14_08380	107	114	113	135
speD	S-adenosylmethionine decarboxylase	PA14_08390	69	80	127	94
-	hypothetical protein	PA14_08400	121	139	94	132
-	HIT family protein	PA14_08420	72	122	78	125
-	ATPase	PA14_08430	102	68	64	69
-	short chain alcohol dehydrogenase	PA14_08440	50	67	66	65
-	hypothetical protein	PA14_08450	82	83	79	65
-	hypothetical protein	PA14_08460	89	97	73	74
-	hypothetical protein	PA14_08470	24	36	24	24
argC	N-acetyl-gamma-glutamyl-phosphate reductase	PA14_08480	147	112	112	111
-	hypothetical protein	PA14_08490	186	147	162	154
-	hypothetical protein	PA14_08500	262	208	223	188
-	iron-sulfur cluster insertion protein ErpA	PA14_08510	536	516	592	613
anmK	anhydro-N-acetylmuramic acid kinase	PA14_08520	195	233	231	231
-	hypothetical protein	PA14_08540	309	435	504	448
tyrZ	tyrosyl-tRNA synthetase	PA14_08560	182	182	282	208
-	Ile tRNA	PA14_08580	209	324	540	569
-	Ala tRNA	PA14_08590	436	718	1164	972
birA	biotin--protein ligase	PA14_08620	61	49	72	61
-	pantothenate kinase	PA14_08630	68	51	70	61
-	hypothetical protein	PA14_08640	67	54	74	62
-	Tyr tRNA	PA14_08650	1511	1345	3022	1983
-	Gly tRNA	PA14_08660	1956	2074	4219	2558
-	Thr tRNA	PA14_08670	1093	1099	2041	1261
tufB	elongation factor Tu	PA14_08680	2927	2550	3450	2910
-	Trp tRNA	PA14_08690	929	717	1116	797
secE	preprotein translocase subunit SecE	PA14_08695	1634	1441	2476	1983
nusG	transcription antitermination protein NusG	PA14_08710	1845	1651	2848	2273
rplK	50S ribosomal protein L11	PA14_08720	3430	2859	4590	3241
rplA	50S ribosomal protein L1	PA14_08730	3292	2430	4228	2987
rplJ	50S ribosomal protein L10	PA14_08740	3158	2440	4105	2986
rplL	50S ribosomal protein L7/L12	PA14_08750	3356	2848	4858	3734
rpoB	DNA-directed RNA polymerase subunit beta	PA14_08760	1342	1038	1536	1295
rpoC	DNA-directed RNA polymerase subunit beta'	PA14_08780	1477	1133	1712	1544
rpsL	30S ribosomal protein S12	PA14_08790	3120	2779	4011	3331
rpsG	30S ribosomal protein S7	PA14_08810	3278	2692	4241	3809
fusA1	elongation factor G	PA14_08820	2808	2226	3703	3039
tufA	elongation factor Tu	PA14_08830	3967	3640	4815	4281
rpsJ	30S ribosomal protein S10	PA14_08840	3086	2595	4583	3307
rplC	50S ribosomal protein L3	PA14_08850	2479	1780	2950	2247
rplD	50S ribosomal protein L4	PA14_08860	2129	1583	2430	1838
rplW	50S ribosomal protein L23	PA14_08870	1920	1415	2259	1514
rplB	50S ribosomal protein L2	PA14_08880	1750	1355	1966	1437
rpsS	30S ribosomal protein S19	PA14_08890	1952	1544	2236	1540
rplV	50S ribosomal protein L22	PA14_08900	1888	1505	2233	1730
rpsC	30S ribosomal protein S3	PA14_08910	1736	1451	2149	1588
rplP	50S ribosomal protein L16	PA14_08920	1348	1073	1789	1408
rpmC	50S ribosomal protein L29	PA14_08930	765	632	1107	943
rpsQ	30S ribosomal protein S17	PA14_08940	958	792	1351	978
rplN	50S ribosomal protein L14	PA14_08950	1403	1216	1851	1219
rplX	50S ribosomal protein L24	PA14_08960	1298	1100	1555	1172
rplE	50S ribosomal protein L5	PA14_08970	1856	1610	2186	1774
rpsN	30S ribosomal protein S14	PA14_08980	1917	1738	2235	1964
rpsH	30S ribosomal protein S8	PA14_08990	1128	1125	1822	1131
rplF	50S ribosomal protein L6	PA14_09000	1031	939	1404	876
rplR	50S ribosomal protein L18	PA14_09010	1174	985	1478	1028
rpsE	30S ribosomal protein S5	PA14_09020	1497	1234	1966	1433
rpmD	50S ribosomal protein L30	PA14_09030	1879	1423	2414	1508
rplO	50S ribosomal protein L15	PA14_09040	2182	1669	2634	1989
secY	preprotein translocase subunit SecY	PA14_09050	1389	1099	1754	1167
rpmJ	50S ribosomal protein L36	PA14_09070	1715	1521	2208	2112
rpsM	30S ribosomal protein S13	PA14_09080	1455	1605	2149	1397
rpsK	30S ribosomal protein S11	PA14_09090	998	1175	1444	942
rpsD	30S ribosomal protein S4	PA14_09100	1300	1294	1897	1264
rpoA	DNA-directed RNA polymerase subunit alpha	PA14_09115	2159	1840	2704	2345
rplQ	50S ribosomal protein L17	PA14_09130	2393	2321	3458	2802
katA	catalase	PA14_09150	137	138	128	128
bfrA	bacterioferritin	PA14_09160	115	130	108	82
uvrA	excinuclease ABC subunit A	PA14_09180	44	33	47	28
-	major facilitator transporter	PA14_09195	57	65	62	68
ssb	single-stranded DNA-binding protein	PA14_09200	319	358	360	421
pchA	salicylate biosynthesis isochorismate synthase	PA14_09210	3158	3329	2812	2722
pchB	isochorismate-pyruvate lyase	PA14_09220	2410	2549	2124	2006
pchC	pyochelin biosynthetic protein PchC	PA14_09230	804	960	706	598
pchD	pyochelin biosynthesis protein PchD	PA14_09240	962	1195	890	680
pchR	transcriptional regulator PchR	PA14_09260	378	319	289	239
pchE	dihydroaeruginoic acid synthetase	PA14_09270	1875	1514	1236	1166
pchF	pyochelin synthetase	PA14_09280	2016	1565	1370	1249
pchG	pyochelin biosynthetic protein PchG	PA14_09290	2222	1711	1564	1447
-	ABC transporter ATP-binding protein	PA14_09300	1613	1392	1201	1157
-	ABC transporter ATP-binding protein	PA14_09320	1499	1297	1174	1273
fptA	Fe(III)-pyochelin outer membrane receptor	PA14_09340	1721	1561	1534	1274
-	hypothetical protein	PA14_09350	1352	993	1028	923
-	hypothetical protein	PA14_09370	562	474	467	374
-	transporter	PA14_09380	694	677	505	500
phzS	hypothetical protein	PA14_09400	33	47	46	18
phzG1	pyrodoxamine 5'-phosphate oxidase	PA14_09410	576	436	370	292
phzF1	phenazine biosynthesis protein	PA14_09420	655	503	414	317
phzE1	phenazine biosynthesis protein PhzE	PA14_09440	777	628	499	398
phzD1	phenazine biosynthesis protein PhzD	PA14_09450	771	618	476	411
phzC1	phenazine biosynthesis protein PhzC	PA14_09460	564	435	378	307
phzB1	phenazine biosynthesis protein	PA14_09470	48	67	103	34
phzA1	phenazine biosynthesis protein	PA14_09480	345	320	300	250
phzM	phenazine-specific methyltransferase	PA14_09490	75	125	121	104
opmD	outer membrane protein	PA14_09500	594	599	320	412
mexI	RND efflux transporter	PA14_09520	573	530	291	386
mexH	RND efflux membrane fusion protein	PA14_09530	593	511	293	342
mexG	hypothetical protein	PA14_09540	790	688	418	418
-	hypothetical protein	PA14_09550	27	48	33	35
-	LysR family transcriptional regulator	PA14_09570	21	8	12	6
-	hypothetical protein	PA14_09580	37	26	24	24
ddlA	D-alanine--D-alanine ligase	PA14_09600	155	137	111	140
-	hypothetical protein	PA14_09610	23	19	19	18
-	acyl-CoA dehydrogenase	PA14_09630	52	38	34	28
-	acyl-CoA synthetase	PA14_09660	16	5	12	6
-	two-component sensor	PA14_09680	49	8	20	8
-	two-component response regulator	PA14_09690	77	15	34	15
-	monooxygenase	PA14_09700	65	75	54	65
-	aldehyde dehydrogenase	PA14_09710	4	4	4	4
-	dihydrodipicolinate synthase	PA14_09730	4	4	4	4
-	MFS transporter	PA14_09740	4	4	4	4
-	oxidoreductase	PA14_09750	8	8	9	10
-	GntR family transcriptional regulator	PA14_09760	25	27	24	27
-	AraC family transcriptional regulator	PA14_09770	41	32	33	37
-	hypothetical protein	PA14_09780	20	28	20	26
-	transcriptional regulator	PA14_09790	32	32	29	31
-	hypothetical protein	PA14_09810	4	4	4	4
-	acetolactate synthase	PA14_09820	87	104	80	116
-	porin	PA14_09850	4	4	4	4
-	hypothetical protein	PA14_09870	6	6	7	7
-	hypothetical protein	PA14_09880	62	64	66	47
ppiC2	peptidyl-prolyl cis-trans isomerase C2	PA14_09890	106	124	100	101
prpL	Pvds-regulated endoprotease, lysyl class	PA14_09900	1411	2237	1720	1552
-	transcriptional regulator	PA14_09910	10	11	10	9
-	translation initiation inhibitor	PA14_09920	10	7	6	6
-	exonuclease III	PA14_09930	107	269	119	278
-	protease	PA14_09940	234	646	261	665
-	oxidoreductase	PA14_09950	28	10	24	14
-	hypothetical protein	PA14_09960	21	20	22	27
fpvB	type I ferripyoverdine receptor, FpvB	PA14_09970	23	16	20	9
dkgB	2,5-diketo-D-gluconate reductase B	PA14_09980	4	4	4	4
-	acetyltransferase	PA14_09990	4	4	5	4
-	transcriptional regulator	PA14_10010	7	7	8	8
-	hypothetical protein	PA14_10020	49	48	43	47
-	amidase	PA14_10040	43	42	39	38
-	hypothetical protein	PA14_10050	4	4	4	4
-	zinc-dependent oxidoreductase	PA14_10070	4	4	4	4
-	hypothetical protein	PA14_10080	4	4	4	4
-	LysR family transcriptional regulator	PA14_10090	27	19	17	21
-	transporter	PA14_10110	4	4	4	4
-	LysR family transcriptional regulator	PA14_10120	12	12	11	12
-	short chain dehydrogenase	PA14_10130	33	28	27	29
fepG	ferric enterobactin transport protein FepG	PA14_10140	16	6	9	5
fepD	ferric enterobactin transport protein FepD	PA14_10160	17	6	8	4
fepB	iron-enterobactin transporter periplasmic binding protein	PA14_10170	14	4	6	4
fepC	ferric enterobactin transport protein FepC	PA14_10180	41	12	20	7
-	transcriptional regulator	PA14_10190	32	30	27	30
-	TonB-dependent receptor protein	PA14_10200	61	6	19	4
-	oxidoreductase	PA14_10210	82	7	25	4
-	SH3 domain-containing protein	PA14_10220	13	17	14	14
adh	2,3-butanediol dehydrogenase	PA14_10230	4	182	4	118
-	branched-chain alpha-keto acid dehydrogenase subunit E2	PA14_10240	5	254	4	169
acoB	acetoin catabolism protein AcoB	PA14_10250	4	209	4	123
-	dehydrogenase E1 component	PA14_10260	4	165	4	105
-	hypothetical protein	PA14_10270	4	114	4	70
-	short-chain dehydrogenase	PA14_10280	4	280	4	176
acoR	transcriptional regulator AcoR	PA14_10290	117	839	79	815
-	efflux protein	PA14_10300	6	27	5	33
-	transcriptional regulator	PA14_10320	71	98	75	100
-	outer membrane protein	PA14_10330	109	175	98	150
-	toxin transporter	PA14_10340	244	339	218	307
-	secretion protein	PA14_10350	882	1186	700	1012
-	hypothetical protein	PA14_10360	42948	86092	42218	94058
-	hypothetical protein	PA14_10370	4	10	9	8
-	hypothetical protein	PA14_10380	42	127	83	96
-	hypothetical protein	PA14_10400	4	4	4	4
-	hypothetical protein	PA14_10410	4	4	4	4
tyrS	tyrosyl-tRNA synthetase	PA14_10420	4	4	4	4
-	porin	PA14_10440	4	4	4	4
-	MFS transporter	PA14_10470	35	22	22	20
-	transcriptional regulator	PA14_10480	69	66	77	72
-	hypothetical protein	PA14_10490	57	157	86	143
-	cbb3-type cytochrome c oxidase subunit I	PA14_10500	67	182	104	130
-	GntR family transcriptional regulator	PA14_10530	117	210	87	227
-	iron-sulfur cluster-binding protein	PA14_10540	84	144	52	153
-	sulfite or nitrite reductas	PA14_10550	184	339	170	410
-	hypothetical protein	PA14_10560	195	367	151	421
-	2,4-dihydroxyhept-2-ene-1,7-dioic acid aldolase	PA14_10570	4	4	4	4
hpcG	2-oxo-hepta-3-ene-1,7-dioic acid hydratase	PA14_10590	4	4	4	4
-	MFS transporter	PA14_10600	4	4	4	4
hpcD	5-carboxymethyl-2-hydroxymuconate isomerase	PA14_10610	4	4	4	4
hpcB	homoprotocatechuate 2,3-dioxygenase	PA14_10620	4	4	4	4
hpcC	5-carboxy-2-hydroxymuconate semialdehyde dehydrogenase	PA14_10630	4	4	4	4
-	hypothetical protein	PA14_10640	4	4	4	4
-	hypothetical protein	PA14_10650	4	4	4	4
-	transcriptional regulator	PA14_10660	12	4	6	4
aph	aminoglycoside 3'-phosphotransferase type IIB	PA14_10670	24	20	21	22
-	hypothetical protein	PA14_10680	58	73	74	89
-	bacteriophytochrome	PA14_10700	224	285	228	277
-	hypothetical protein	PA14_10710	81	119	98	126
-	hypothetical protein	PA14_10730	73	124	87	100
-	spermidine acetyltransferase	PA14_10740	37	66	47	40
-	sugar efflux transporter	PA14_10750	11	9	10	8
-	sensor/response regulator hybrid	PA14_10770	63	60	55	51
-	hypothetical protein	PA14_10780	34	31	24	24
ampC	beta-lactamase	PA14_10790	4	6	5	5
ampR	transcriptional regulator AmpR	PA14_10800	28	28	25	25
-	HDIG domain-containing protein	PA14_10820	64	64	45	65
-	LysR family transcriptional regulator	PA14_10830	44	58	56	58
-	dehydrogenase	PA14_10840	28	19	22	22
-	dehydrogenase	PA14_10850	4	4	4	4
-	hypothetical protein	PA14_10870	4	4	4	4
-	short-chain dehydrogenase	PA14_10890	4	4	4	4
-	alcohol dehydrogenase	PA14_10900	4	4	4	4
-	major facilitator transporter	PA14_10910	4	4	4	4
-	hypothetical protein	PA14_10920	4	4	4	4
-	AraC family transcriptional regulator	PA14_10940	19	17	16	14
-	hypothetical protein	PA14_10950	4	5	4	4
-	ferredoxin oxidoreductase subunit	PA14_10960	4	4	4	4
-	flavodoxin reductase	PA14_10970	4	4	4	4
-	hypothetical protein	PA14_10980	7	13	10	7
hpaC	4-hydroxyphenylacetate 3-monooxygenase small subunit	PA14_10990	4	4	6	5
hpaA	4-hydroxyphenylacetate 3-monooxygenase large chain	PA14_11000	4	7	6	6
-	hypothetical protein	PA14_11010	70	165	86	96
-	3-ketoacyl-ACP reductase	PA14_11020	4	4	4	4
-	aminotransferase	PA14_11030	4	4	4	4
-	hypothetical protein	PA14_11050	4	4	4	4
cupB1	fimbrial subunit CupB1	PA14_11060	7	12	10	9
cupB2	chaperone CupB2	PA14_11070	4	4	4	4
cupB3	usher CupB3	PA14_11080	4	4	4	4
cupB4	chaperone CupB4	PA14_11090	4	4	4	4
cupB5	adhesive protein CupB5	PA14_11100	4	4	4	4
cupB6	fimbrial protein cupB6	PA14_11110	4	4	4	4
-	response regulator	PA14_11120	20	23	24	26
-	short chain dehydrogenase	PA14_11130	122	82	71	78
-	nonribosomal peptide synthetase	PA14_11140	73	23	34	11
-	transcriptional regulator	PA14_11150	5	9	7	4
-	hypothetical protein	PA14_11160	4	5	4	4
-	hypothetical protein	PA14_11170	68	55	52	57
-	transcriptional regulator	PA14_11180	5	6	5	5
-	aldehyde dehydrogenase	PA14_11190	4	4	4	4
-	amino acid permease	PA14_11210	4	4	4	4
-	hypothetical protein	PA14_11230	4	4	4	4
-	DNA-binding transcriptional activator FeaR	PA14_11240	21	5	9	4
-	hypothetical protein	PA14_11250	158	163	157	143
-	epimerase	PA14_11260	114	116	114	111
oprG	outer membrane protein OprG precursor	PA14_11270	206	131	128	64
-	hypothetical protein	PA14_11280	94	155	118	174
-	permease	PA14_11290	172	217	185	255
-	ABC transporter ATP-binding protein	PA14_11310	106	182	124	156
-	hypothetical protein	PA14_11320	129	332	191	287
-	hypothetical protein	PA14_11330	64	56	56	77
-	thioredoxin	PA14_11340	116	108	105	109
-	hypothetical protein	PA14_11350	10	12	9	7
-	lipoprotein	PA14_11370	7	9	8	8
nrdR	transcriptional regulator NrdR	PA14_11380	89	104	109	106
ribD	riboflavin-specific deaminase/reductase	PA14_11400	150	138	126	142
ribC	riboflavin synthase subunit alpha	PA14_11410	176	85	177	132
ribB	bifunctional 3,4-dihydroxy-2-butanone 4-phosphate synthase/GTP cyclohydrolase II-like protein	PA14_11420	145	75	154	120
ribH	6,7-dimethyl-8-ribityllumazine synthase	PA14_11430	296	236	287	226
nusB	transcription antitermination protein NusB	PA14_11450	313	242	306	264
thiL	thiamine monophosphate kinase	PA14_11460	102	76	104	84
pgpA	phosphatidylglycerophosphatase A	PA14_11470	58	49	75	65
-	hypothetical protein	PA14_11480	41	42	44	45
-	hypothetical protein	PA14_11490	55	47	55	44
ribA	GTP cyclohydrolase II	PA14_11510	75	88	82	75
-	hypothetical protein	PA14_11520	65	71	66	71
-	hypothetical protein	PA14_11530	42	41	43	43
dxs	1-deoxy-D-xylulose-5-phosphate synthase	PA14_11550	83	88	102	84
ispA	geranyltranstransferase	PA14_11560	52	58	58	50
xseB	exodeoxyribonuclease VII small subunit	PA14_11570	78	82	90	77
-	hypothetical protein	PA14_11580	66	45	39	41
-	hypothetical protein	PA14_11590	4	4	4	4
-	ABC transporter	PA14_11600	4	4	4	4
-	ABC transporter permease	PA14_11610	4	4	4	4
-	ABC transporter	PA14_11620	4	4	4	4
-	two-component sensor	PA14_11630	8	10	9	10
-	hypothetical protein	PA14_11650	28	29	22	20
aqpZ	aquaporin Z	PA14_11660	5	6	7	5
-	hypothetical protein	PA14_11670	4	4	4	4
-	two-component regulator	PA14_11680	108	86	95	103
ppa	inorganic pyrophosphatase	PA14_11690	296	280	327	281
-	hypothetical protein	PA14_11700	33	30	32	30
-	hypothetical protein	PA14_11720	19	26	25	24
-	protein kinase	PA14_11730	11	6	7	6
-	hypothetical protein	PA14_11740	28	25	19	20
-	acetyltransferase	PA14_11750	26	46	32	37
-	ethanolamine ammonia-lyase small subunit	PA14_11760	40	40	39	36
eutB	ethanolamine ammonia-lyase large subunit	PA14_11770	25	27	29	20
-	amino acid transporter	PA14_11790	19	19	24	18
-	aldehyde dehydrogenase	PA14_11810	109	97	122	90
-	transcriptional regulator	PA14_11830	77	68	63	72
mpl	UDP-N-acetylmuramate:L-alanyl-gamma-D-glutamyl-meso-diaminopimelate ligase	PA14_11845	81	77	73	72
-	aromatic acid decarboxylase	PA14_11860	98	81	84	79
-	hypothetical protein	PA14_11880	49	52	46	52
-	hypothetical protein	PA14_11890	245	307	217	300
-	hypothetical protein	PA14_11900	35	45	40	48
-	hypothetical protein	PA14_11910	66	105	68	80
-	hypothetical protein	PA14_11920	40	31	35	38
-	hypothetical protein	PA14_11930	60	43	47	45
-	hypothetical protein	PA14_11940	143	111	105	129
-	hypothetical protein	PA14_11960	48	58	50	46
-	3-methyladenine DNA glycosylase	PA14_11970	71	102	83	77
-	hypothetical protein	PA14_11980	29	14	21	12
-	hydrolase	PA14_11990	5	5	5	4
proA	gamma-glutamyl phosphate reductase	PA14_12010	183	144	159	143
nadD	nicotinic acid mononucleotide adenylyltransferase	PA14_12020	295	216	270	252
-	hypothetical protein	PA14_12030	360	264	352	314
-	rRNA large subunit methyltransferase	PA14_12050	197	158	213	194
pbpA	penicillin-binding protein 2	PA14_12060	87	86	117	97
rodA	rod shape-determining protein	PA14_12070	91	95	115	107
sltB1	soluble lytic transglycosylase B	PA14_12080	201	212	241	219
-	RlpA family lipoprotein	PA14_12090	122	129	123	117
dacC	D-ala-D-ala-carboxypeptidase	PA14_12100	182	232	217	220
-	hypothetical protein	PA14_12110	352	403	385	442
lipB	lipoate-protein ligase B	PA14_12120	340	341	357	411
lis	lipoyl synthase	PA14_12130	432	421	455	525
-	transcriptional regulator	PA14_12140	23	18	14	15
-	epoxide hydrolase	PA14_12150	8	4	5	4
-	murein transglycosylase	PA14_12160	131	168	169	173
-	hypothetical protein	PA14_12170	4	4	4	4
-	hypothetical protein	PA14_12180	11	12	15	7
holA	DNA polymerase III subunit delta	PA14_12200	59	68	76	63
-	hypothetical protein	PA14_12210	182	210	251	255
leuS	leucyl-tRNA synthetase	PA14_12230	228	250	291	266
-	hypothetical protein	PA14_12260	357	412	303	537
-	hypothetical protein	PA14_12270	62	37	44	43
lnt	apolipoprotein N-acyltransferase	PA14_12280	36	35	35	33
-	hypothetical protein	PA14_12300	117	223	185	201
-	metalloprotease	PA14_12310	122	225	179	202
-	hypothetical protein	PA14_12330	104	173	143	142
-	(dimethylallyl)adenosine tRNA methylthiotransferase	PA14_12350	91	93	113	84
-	hypothetical protein	PA14_12360	46	48	69	52
-	hypothetical protein	PA14_12370	105	127	124	124
hemL	glutamate-1-semialdehyde aminotransferase	PA14_12390	63	75	72	63
thiE	thiamine-phosphate pyrophosphorylase	PA14_12400	50	56	51	47
thiD	phosphomethylpyrimidine kinase	PA14_12410	73	79	73	68
-	AcrR family transcriptional regulator	PA14_12440	48	24	29	22
-	acyl-CoA dehydrogenase	PA14_12450	65	27	32	24
-	hypothetical protein	PA14_12470	59	22	28	23
-	AMP nucleosidase	PA14_12490	47	56	44	46
-	hypothetical protein	PA14_12530	17	27	18	24
-	pseudouridine synthase	PA14_12540	52	41	41	37
-	hypothetical protein	PA14_12550	25	40	33	33
-	hypothetical protein	PA14_12560	130	228	193	190
-	transcription regulator AsnC	PA14_12570	14	19	17	16
-	hypothetical protein	PA14_12590	7	9	7	9
-	transporter	PA14_12610	7	11	9	9
-	hypothetical protein	PA14_12620	13	50	30	39
-	ATP-dependent helicase	PA14_12630	53	45	45	47
-	hypothetical protein	PA14_12640	4	5	7	5
-	hypothetical protein	PA14_12650	4	4	4	4
-	hypothetical protein	PA14_12670	27	30	23	24
-	short chain dehydrogenase	PA14_12680	121	59	65	62
-	hypothetical protein	PA14_12690	37	38	34	28
-	hypothetical protein	PA14_12700	11	18	15	14
-	hypothetical protein	PA14_12710	5	6	8	8
-	hypothetical protein	PA14_12730	10	13	11	11
-	hypothetical protein	PA14_12740	108	86	96	88
-	hypothetical protein	PA14_12750	42	44	49	40
-	ATP-dependent RNA helicase	PA14_12760	60	55	58	61
-	hypothetical protein	PA14_12770	28	24	25	21
-	two-component response regulator	PA14_12780	28	48	57	55
-	two-component response regulator	PA14_12810	16	15	17	20
-	two-component sensor	PA14_12820	4	4	5	4
-	acetyltransferase	PA14_12840	113	129	115	126
-	acetyltransferase	PA14_12850	68	68	63	66
-	hypothetical protein	PA14_12860	37	40	37	39
tesB	acyl-CoA thioesterase	PA14_12870	39	40	46	41
-	hypothetical protein	PA14_12890	20	24	25	25
-	DNA binding protein	PA14_12900	1270	2259	1849	2497
-	hypothetical protein	PA14_12910	12	12	17	12
-	taurine ABC transporter periplasmic protein	PA14_12920	26	11	26	15
-	taurine ABC transporter ATP-binding protein	PA14_12940	18	5	14	9
-	taurine ABC transporter permease	PA14_12960	13	6	12	6
tauD	taurine dioxygenase	PA14_12970	4	4	5	4
-	hypothetical protein	PA14_12980	102	176	118	172
-	choline transporter	PA14_12990	13	13	14	14
-	transcriptional regulator	PA14_13000	19	11	17	10
-	hypothetical protein	PA14_13010	16	17	17	13
cioA	CioA, cyanide insensitive terminal oxidase	PA14_13030	190	277	152	393
cioB	CioB, cyanide insensitive terminal oxidase	PA14_13040	183	250	137	373
-	hypothetical protein	PA14_13050	184	300	164	424
-	transcriptional regulator	PA14_13060	21	16	20	17
-	MFS family transporter	PA14_13070	4	4	4	4
-	acyl-CoA thiolase	PA14_13090	37	30	33	29
-	long-chain-fatty-acid--CoA ligase	PA14_13110	117	204	93	195
-	hypothetical protein	PA14_13130	149	273	191	331
-	hypothetical protein	PA14_13140	272	450	340	677
-	transcriptional regulator	PA14_13150	64	76	56	71
-	metal transporting P-type ATPase	PA14_13170	56	22	23	18
-	hypothetical protein	PA14_13190	63	76	46	62
-	hypothetical protein	PA14_13200	20	18	17	18
-	hypothetical protein	PA14_13210	44	92	41	62
-	protein-tyrosine-phosphatase	PA14_13220	8	12	8	9
moaC	molybdenum cofactor biosynthesis protein MoaC	PA14_13230	72	75	57	61
moaD	molybdopterin converting factor, small subunit	PA14_13240	75	79	61	66
moaE	molybdopterin converting factor, large subunit	PA14_13250	54	61	47	47
moaB1	MoaB1	PA14_13260	5	15	7	6
moeA1	molybdenum cofactor biosynthetic protein A1	PA14_13280	4	18	4	4
-	protease	PA14_13290	21	16	10	4
-	hypothetical protein	PA14_13300	23	18	12	5
-	hypothetical protein	PA14_13320	24	18	13	6
-	hypothetical protein	PA14_13330	5	4	4	4
-	extracellular nuclease	PA14_13340	16	12	11	12
-	hypothetical protein	PA14_13350	102	106	117	83
-	hypothetical protein	PA14_13360	128	115	129	97
-	hypothetical protein	PA14_13370	163	136	155	105
-	hypothetical protein	PA14_13380	204	165	176	132
-	hypothetical protein	PA14_13390	217	259	215	216
prfC	peptide chain release factor 3	PA14_13410	74	75	97	79
-	hypothetical protein	PA14_13420	53	78	60	64
fecA	Fe(III) dicitrate transport protein FecA	PA14_13430	6	7	6	4
-	transmembrane sensor	PA14_13450	33	28	23	18
-	RNA polymerase sigma factor	PA14_13460	25	29	19	11
-	AraC family transcriptional regulator	PA14_13470	10	20	15	19
-	hypothetical protein	PA14_13490	9	6	7	9
-	2-hydroxyacid dehydrogenase	PA14_13500	21	18	18	18
-	LysR family transcriptional regulator	PA14_13510	14	17	12	13
-	outer membrane protein	PA14_13520	6	6	6	5
-	outer membrane protein	PA14_13530	4	4	4	4
-	hypothetical protein	PA14_13560	5	5	6	5
-	ABC transporter ATP-binding protein	PA14_13580	63	264	189	243
-	ABC transporter permease	PA14_13590	28	143	85	101
-	ABC transporter substrate-binding protein	PA14_13600	27	136	85	105
-	ABC transporter permease	PA14_13610	16	109	62	66
nhaP	Na+/H+ antiporter NhaP	PA14_13620	37	40	43	37
-	hypothetical protein	PA14_13630	41	143	88	138
-	hypothetical protein	PA14_13650	38	45	34	39
-	hypothetical protein	PA14_13660	4	4	4	4
-	hypothetical protein	PA14_13670	5	7	8	4
-	short chain dehydrogenase	PA14_13680	13	13	12	11
-	methyltransferase	PA14_13690	25	26	22	19
-	hypothetical protein	PA14_13710	42	52	44	51
-	hypothetical protein	PA14_13720	31	15	20	13
narL	transcriptional regulator NarL	PA14_13730	52	48	41	47
narX	two-component sensor NarX	PA14_13740	22	22	19	20
narK1	nitrite extrusion protein 1	PA14_13750	4	6	4	4
narK2	nitrite extrusion protein 2	PA14_13770	4	5	4	4
narG	respiratory nitrate reductase alpha subun	PA14_13780	4	10	4	4
narH	respiratory nitrate reductase beta subuni	PA14_13800	5	20	4	7
narJ	respiratory nitrate reductase delta chain	PA14_13810	4	11	4	4
narI	respiratory nitrate reductase gamma chain	PA14_13830	4	8	4	4
-	peptidyl-prolyl cis-trans isomerase, PpiC-type	PA14_13840	4	13	4	4
moaA	molybdenum cofactor biosynthesis protein A	PA14_13850	4	9	4	4
-	hypothetical protein	PA14_13860	22	22	24	18
-	hypothetical protein	PA14_13870	9	13	13	17
-	hypothetical protein	PA14_13880	4	4	4	4
-	integrase	PA14_13890	5	6	7	8
-	hypothetical protein	PA14_13920	61	113	107	116
-	S-type pyocin protein	PA14_13940	99	162	162	162
-	hypothetical protein	PA14_13950	168	249	422	373
-	hypothetical protein	PA14_13960	9	19	18	16
-	hypothetical protein	PA14_13970	10	22	17	20
-	amino acid ABC transporter	PA14_13990	129	41	67	37
-	hypothetical protein	PA14_14000	29	26	28	27
-	amino acid oxidase	PA14_14010	15	6	12	6
-	hypothetical protein	PA14_14020	29	13	18	10
rhl	ATP-dependent RNA helicase RhlB	PA14_14040	164	183	232	192
-	AMP-binding protein	PA14_14060	29	30	23	32
-	carboxylesterase	PA14_14080	13	20	9	18
-	amino acid-binding protein	PA14_14100	126	125	97	129
pcs	phosphatidylserine synthase	PA14_14110	77	152	123	160
-	hypothetical protein	PA14_14130	70	119	96	120
-	hypothetical protein	PA14_14140	83	98	84	97
-	GIY-YIG nuclease superfamily protein	PA14_14150	91	96	94	89
-	acetyltransferase	PA14_14160	43	47	45	42
-	hypothetical protein	PA14_14170	59	64	54	67
-	hypothetical protein	PA14_14200	36	40	31	40
-	hypothetical protein	PA14_14210	35	37	36	27
-	nucleoid-associated protein NdpA	PA14_14220	72	89	80	74
-	hypothetical protein	PA14_14230	33	44	34	33
-	hypothetical protein	PA14_14250	33	51	41	52
-	isochorismatase family hydrolase	PA14_14270	219	203	141	203
-	LysR family transcriptional regulator	PA14_14280	16	10	12	7
-	hypothetical protein	PA14_14290	46	38	32	36
-	zinc-binding oxidoreductase	PA14_14300	4	4	4	4
-	transcriptional regulator	PA14_14310	29	33	43	40
-	hypothetical protein	PA14_14320	15	10	6	7
-	chaperone	PA14_14330	22	18	41	14
-	SAM-dependent methyltransferase	PA14_14340	4	5	5	4
-	sodium:sulfate symporter	PA14_14360	13	12	11	9
-	ABC-transporter ATP-binding component	PA14_14370	21	21	20	17
-	ABC transporter permease	PA14_14380	17	16	16	15
-	ABC-type transport protein, periplasmic c	PA14_14390	128	117	136	145
-	hypothetical protein	PA14_14400	4	5	4	4
-	hypothetical protein	PA14_14420	30	12	19	12
-	hypothetical protein	PA14_14430	35	35	39	38
valS	valyl-tRNA synthetase	PA14_14440	67	79	89	74
-	hypothetical protein	PA14_14450	18	26	22	16
holC	DNA polymerase III subunit chi	PA14_14460	40	44	34	30
pepA	leucyl aminopeptidase	PA14_14470	119	140	111	90
-	transcriptional regulator	PA14_14480	22	19	16	18
-	hydrolase	PA14_14490	7	5	6	6
-	hypothetical protein	PA14_14500	123	130	151	149
-	hypothetical protein	PA14_14510	114	125	128	135
-	hypothetical protein	PA14_14520	25	32	30	29
-	hypothetical protein	PA14_14530	27	27	26	28
-	hypothetical protein	PA14_14540	65	162	82	169
-	hypothetical protein	PA14_14550	185	505	239	448
-	hypothetical protein	PA14_14560	4	4	4	4
-	Leu tRNA	PA14_14570	22	38	107	105
queA	S-adenosylmethionine--tRNA ribosyltransferase-isomerase	PA14_14590	29	29	37	27
tgt	queuine tRNA-ribosyltransferase	PA14_14600	54	47	62	45
yajC	preprotein translocase subunit YajC	PA14_14610	251	262	368	311
secD	preprotein translocase subunit SecD	PA14_14630	256	217	326	261
secF	preprotein translocase subunit SecF	PA14_14650	323	265	385	301
-	hypothetical protein	PA14_14660	619	752	539	777
-	extragenic suppressor protein SuhB	PA14_14680	196	171	250	183
-	methyltransferase	PA14_14690	118	106	136	111
cysE	serine O-acetyltransferase	PA14_14700	170	140	185	159
-	Rrf2 family protein	PA14_14710	457	494	530	349
iscS	cysteine desulfurase	PA14_14730	606	522	571	353
-	scaffold protein	PA14_14740	935	784	940	677
-	iron-binding protein IscA	PA14_14750	1076	813	1119	755
hscB	co-chaperone HscB	PA14_14770	580	441	554	413
hscA	chaperone protein HscA	PA14_14780	322	217	299	189
fdx2	ferredoxin 2Fe-2S	PA14_14800	507	422	527	387
-	hypothetical protein	PA14_14810	691	571	739	613
ndk	nucleoside diphosphate kinase	PA14_14820	1073	959	1116	993
-	hypothetical protein	PA14_14830	422	348	496	375
pilF	type 4 fimbrial biogenesis protein PilF	PA14_14850	259	231	309	265
-	hypothetical protein	PA14_14860	214	204	246	207
ispG	4-hydroxy-3-methylbut-2-en-1-yl diphosphate synthase	PA14_14880	252	209	260	210
hisS	histidyl-tRNA synthetase	PA14_14890	311	297	355	289
-	hypothetical protein	PA14_14900	503	447	523	499
-	hypothetical protein	PA14_14910	473	392	485	440
engA	GTP-binding protein EngA	PA14_14930	260	255	291	278
-	aminotransferase	PA14_14940	60	59	59	58
-	hypothetical protein	PA14_14960	205	132	127	134
-	hypothetical protein	PA14_14975	241	117	129	119
-	oxidoreductase	PA14_14990	78	283	161	236
-	hypothetical protein	PA14_15000	48	46	46	54
-	hypothetical protein	PA14_15020	86	90	92	99
leuA	2-isopropylmalate synthase	PA14_15030	107	126	121	119
-	hypothetical protein	PA14_15050	152	351	143	395
oprC	outer membrane copper receptor OprC	PA14_15070	68	294	106	279
-	hypothetical protein	PA14_15080	44	102	54	111
-	hypothetical protein	PA14_15090	11	10	11	9
-	hypothetical protein	PA14_15100	33	38	31	35
-	hypothetical protein	PA14_15110	51	97	63	86
-	hypothetical protein	PA14_15120	38	170	34	176
-	hypothetical protein	PA14_15130	76	215	56	191
-	hypothetical protein	PA14_15140	4	4	4	4
-	transcriptional regulator	PA14_15150	33	24	21	28
-	hypothetical protein	PA14_15160	6	4	6	4
-	transporter	PA14_15180	4	4	4	4
-	hypothetical protein	PA14_15190	4	4	4	4
-	hypothetical protein	PA14_15200	7	14	10	4
-	LysR family transcriptional regulator	PA14_15210	20	20	20	19
xseA	exodeoxyribonuclease VII large subunit	PA14_15230	39	36	33	30
-	LysR family transcriptional regulator	PA14_15240	4	4	4	4
-	hypothetical protein	PA14_15250	4	4	4	4
-	acetylpolyamine aminohydrolase	PA14_15260	4	4	4	4
-	hypothetical protein	PA14_15270	4	4	4	4
-	hypothetical protein	PA14_15280	4	4	4	4
-	transcriptional regulator	PA14_15290	11	7	8	8
guaB	inosine 5'-monophosphate dehydrogenase	PA14_15310	232	192	225	168
guaA	GMP synthase	PA14_15340	155	118	146	110
-	integrase	PA14_15350	182	61	135	61
-	hypothetical protein	PA14_15360	119	54	88	61
-	hypothetical protein	PA14_15370	4	4	6	4
repA	replicative helicase, RepA	PA14_15380	13	7	11	9
-	replication protein, RepC	PA14_15400	19	15	20	22
-	resolvase, essential for transposition	PA14_15430	22	24	28	29
-	hypothetical protein	PA14_15435	20	14	15	12
merE	mercury resistance protein	PA14_15445	30	16	20	16
merD	transcriptional regulator MerD	PA14_15450	26	15	20	16
merA	mercuric reductase	PA14_15460	41	28	34	29
merP	periplasmic mercuric ion binding protein, MerP	PA14_15470	30	26	27	24
merT	mercuric transport protein	PA14_15475	11	12	12	9
merR	transcriptional regulator MerR	PA14_15480	173	111	133	128
-	hypothetical protein	PA14_15490	38	31	46	37
-	oriT-binding protein, TraK	PA14_15500	37	36	46	42
traJ	conjugal transfer relaxosome component TraJ	PA14_15510	28	29	32	37
trbJ	conjugal transfer protein TrbJ	PA14_15520	12	12	20	14
-	entry/exclusion protein TrbK	PA14_15530	6	4	5	4
-	mating pair formation protein TrbL	PA14_15540	31	11	18	14
-	hypothetical protein	PA14_15560	121	144	147	154
-	hypothetical protein	PA14_15570	133	126	158	144
-	Type II restriction enzyme, methylase subunit	PA14_15580	107	107	137	113
-	hypothetical protein	PA14_15590	115	130	169	150
-	hypothetical protein	PA14_15600	118	125	152	131
-	hypothetical protein	PA14_15610	100	103	115	108
-	oxidoreductase	PA14_15620	4	4	4	4
-	hypothetical protein	PA14_15630	9	8	7	10
-	hypothetical protein	PA14_15650	22	17	16	18
-	oxidoreductase	PA14_15660	17	7	8	6
-	metallo-oxidoreductase	PA14_15670	120	97	106	90
-	hypothetical protein	PA14_15680	116	106	109	112
-	amino acid permease	PA14_15700	9	4	9	5
-	hypothetical protein	PA14_15710	31	22	26	21
-	transglycosylase	PA14_15720	33	43	47	46
purL	phosphoribosylformylglycinamidine synthase	PA14_15740	145	122	136	124
-	hypothetical protein	PA14_15750	53	44	58	48
-	hypothetical protein	PA14_15770	193	309	263	312
-	PTS system N-acetylglucosamine-specific IIBC component	PA14_15780	10	11	9	10
-	phosphoenolpyruvate-protein phosphotransferase	PA14_15790	32	22	22	24
-	aminotransferase	PA14_15810	11	11	10	9
-	N-acetylglucosamine-6-phosphate deacetylase	PA14_15820	6	9	7	6
-	GntR family transcriptional regulator	PA14_15830	4	6	4	4
-	hypothetical protein	PA14_15840	74	107	96	84
-	hypothetical protein	PA14_15850	39	59	49	58
-	hypothetical protein	PA14_15860	68	122	95	104
-	hypothetical protein	PA14_15870	246	227	224	257
-	hypothetical protein	PA14_15880	162	136	135	158
purT	phosphoribosylglycinamide formyltransferase 2	PA14_15890	103	93	88	100
-	hypothetical protein	PA14_15910	49	36	35	43
-	major facilitator transporter	PA14_15920	4	4	4	4
-	hemolysin	PA14_15930	14	21	25	23
-	hypothetical protein	PA14_15940	10	18	12	15
ffh	signal recognition particle protein Ffh	PA14_15960	284	237	298	284
rpsP	30S ribosomal protein S16	PA14_15970	1559	1154	1682	1253
rimM	16S rRNA-processing protein RimM	PA14_15980	1790	1153	1792	1343
trmD	tRNA (guanine-N(1)-)-methyltransferase	PA14_15990	1290	823	1407	992
rplS	50S ribosomal protein L19	PA14_16000	1138	814	1331	922
-	hypothetical protein	PA14_16010	38	24	49	27
-	hypothetical protein	PA14_16020	111	141	108	147
-	sodium/hydrogen antiporter	PA14_16030	23	45	31	31
xerD	site-specific tyrosine recombinase XerD	PA14_16040	28	33	33	31
dsbC	thiol:disulfide interchange protein DsbC	PA14_16050	455	548	562	684
hom	homoserine dehydrogenase	PA14_16070	149	136	158	153
thrC	threonine synthase	PA14_16090	126	123	132	134
-	hypothetical protein	PA14_16100	21	25	15	17
-	hypothetical protein	PA14_16110	158	234	178	267
-	hypothetical protein	PA14_16130	43	45	40	44
-	hypothetical protein	PA14_16140	106	77	113	83
-	hypothetical protein	PA14_16150	96	60	89	60
-	hypothetical protein	PA14_16160	22	17	25	15
-	hypothetical protein	PA14_16180	56	40	62	45
-	hypothetical protein	PA14_16190	21	15	22	13
-	hypothetical protein	PA14_16200	17	15	23	13
-	hypothetical protein	PA14_16210	60	60	81	78
recJ	single-stranded-DNA-specific exonuclease RecJ	PA14_16220	60	59	67	65
lasB	elastase LasB	PA14_16250	5918	5108	3816	4375
-	FMN oxidoreductase	PA14_16260	473	383	314	364
-	hypothetical protein	PA14_16270	25	39	35	29
-	transcriptional regulator	PA14_16280	59	20	23	13
-	hypothetical protein	PA14_16290	27	11	11	7
-	hypothetical protein	PA14_16300	38	22	19	15
-	MFS permease	PA14_16310	41	25	17	24
-	peptidyl-prolyl cis-trans isomerase, FkbP-type	PA14_16320	28	20	24	26
-	hypothetical protein	PA14_16330	70	53	63	49
-	hypothetical protein	PA14_16340	12	14	8	9
-	two-component response regulator	PA14_16350	5	8	7	5
-	hypothetical protein	PA14_16360	4	5	5	4
-	hypothetical protein	PA14_16370	96	126	69	128
-	LysR family transcriptional regulator	PA14_16380	13	16	15	15
-	GMC-type oxidoreductase	PA14_16390	85	94	59	69
-	MFS transporter	PA14_16410	9	15	7	9
wspA	chemotaxis transducer	PA14_16430	194	176	189	205
-	hypothetical protein	PA14_16440	220	187	174	193
wspC	methyltransferase	PA14_16450	132	114	109	119
wspD	CheW domain-containing protein	PA14_16460	103	103	94	92
-	chemotaxis sensor/effector fusion protein	PA14_16470	119	107	101	108
wspF	chemotaxis-specific methylesterase	PA14_16480	162	144	147	156
wspR	two-component response regulator	PA14_16500	115	104	107	106
-	peptide chain release factor 2	PA14_16510	294	278	367	339
lysS	lysyl-tRNA synthetase	PA14_16530	173	163	228	181
-	TetR family transcriptional regulator	PA14_16550	30	29	31	29
-	lipoprotein	PA14_16560	144	134	125	153
-	hypothetical protein	PA14_16580	73	86	69	76
-	hypothetical protein	PA14_16590	86	93	76	87
-	alpha/beta hydrolase	PA14_16600	58	72	55	69
-	hypothetical protein	PA14_16610	80	108	92	98
-	hypothetical protein	PA14_16620	65	70	63	69
-	outer membrane protein, OmpA	PA14_16630	1932	5988	5209	8385
-	lipoprotein	PA14_16640	2122	7222	6334	10081
-	metal-transporting P-type ATPase	PA14_16660	93	85	66	73
-	transcriptional regulator CadR	PA14_16670	78	79	102	112
-	hypothetical protein	PA14_16680	237	225	159	201
ppc	phosphoenolpyruvate carboxylase	PA14_16690	145	122	96	128
adk	adenylate kinase	PA14_16700	480	392	447	389
-	hypothetical protein	PA14_16710	95	73	86	76
-	hypothetical protein	PA14_16720	71	74	62	66
-	hypothetical protein	PA14_16730	48	56	50	49
-	hypothetical protein	PA14_16740	15	19	15	20
-	hypothetical protein	PA14_16750	11	18	11	13
-	hypothetical protein	PA14_16770	47	41	41	45
-	hypothetical protein	PA14_16780	29	27	28	26
-	TetR family transcriptional regulator	PA14_16790	76	52	56	42
-	efflux transmembrane protein	PA14_16800	22	16	19	12
-	efflux transmembrane protein	PA14_16820	31	21	28	18
-	hypothetical protein	PA14_16830	28	32	34	29
-	lipoprotein	PA14_16840	42	65	37	49
plsB	glycerol-3-phosphate acyltransferase	PA14_16860	20	31	27	23
-	ABC transporter ATP-binding protein	PA14_16870	16	10	13	10
-	ABC transporter permease	PA14_16880	4	4	4	4
-	auxiliary component of ABC transporter	PA14_16890	9	6	7	5
-	hypothetical protein	PA14_16910	22	15	14	14
-	hypothetical protein	PA14_16920	52	51	47	50
-	pyridoxal-phosphate dependent protein	PA14_16930	55	58	49	48
dapD	tetrahydrodipicolinate succinylase	PA14_16950	92	118	114	106
-	amino acid transporter LysE	PA14_16960	74	78	74	73
-	arsenate reductase	PA14_16970	101	115	111	114
-	hypothetical protein	PA14_16980	34	31	34	34
-	hypothetical protein	PA14_16990	55	99	90	111
-	hypothetical protein	PA14_17000	4	4	4	4
-	Na(+)/H(+) exchanger protein	PA14_17010	21	17	17	19
-	succinyldiaminopimelate transaminase	PA14_17030	11	20	18	19
glnD	PII uridylyl-transferase	PA14_17040	30	42	49	42
map	methionine aminopeptidase	PA14_17050	227	320	356	281
rpsB	30S ribosomal protein S2	PA14_17060	1921	1370	2593	1762
tsf	elongation factor Ts	PA14_17070	1390	917	1580	1185
pyrH	uridylate kinase	PA14_17080	339	216	356	270
frr	ribosome recycling factor	PA14_17100	668	524	714	621
uppS	UDP pyrophosphate synthetase	PA14_17110	398	282	411	318
cdsA	phosphatidate cytidylyltransferase	PA14_17120	209	144	214	164
dxr	1-deoxy-D-xylulose 5-phosphate reductoisomerase	PA14_17130	196	141	190	148
-	membrane-associated zinc metalloprotease	PA14_17140	289	251	331	293
-	outer membrane antigen	PA14_17150	236	284	346	295
-	hypothetical protein	PA14_17170	859	796	1083	1020
lpxD	UDP-3-O-[3-hydroxymyristoyl] glucosamine N-acyltransferase	PA14_17180	494	416	542	498
fabZ	(3R)-hydroxymyristoyl-ACP dehydratase	PA14_17190	416	443	632	434
lpxA	UDP-N-acetylglucosamine acyltransferase	PA14_17210	447	403	583	442
lpxB	lipid-A-disaccharide synthase	PA14_17220	188	180	270	195
rnhB	ribonuclease HII	PA14_17230	146	143	196	167
-	amino acid permease	PA14_17250	70	68	78	60
dnaE	DNA polymerase III subunit alpha	PA14_17260	144	132	160	158
accA	acetyl-CoA carboxylase carboxyltransferase subunit alpha	PA14_17270	151	160	211	142
-	hypothetical protein	PA14_17280	55	39	47	40
pyrG	CTP synthetase	PA14_17290	444	410	510	450
kdsA	2-dehydro-3-deoxyphosphooctonate aldolase	PA14_17310	557	463	607	520
eno	phosphopyruvate hydratase	PA14_17320	835	765	830	875
-	hypothetical protein	PA14_17330	237	256	272	275
ispD	2-C-methyl-D-erythritol 4-phosphate cytidylyltransferase	PA14_17340	115	121	136	119
-	hypothetical protein	PA14_17350	22	36	29	16
-	inner membrane protein	PA14_17370	20	21	18	14
-	LysR family transcriptional regulator	PA14_17380	14	12	12	10
adhC	alcohol dehydrogenase	PA14_17400	119	138	119	117
-	esterase	PA14_17410	68	78	67	69
ispF	2-C-methyl-D-erythritol 2,4-cyclodiphosphate synthase	PA14_17420	150	126	119	124
truD	tRNA pseudouridine synthase D	PA14_17440	130	118	113	129
surE	stationary phase survival protein SurE	PA14_17450	189	192	192	165
pcm	protein-L-isoaspartate O-methyltransferase	PA14_17460	241	230	229	228
-	hypothetical protein	PA14_17470	728	1209	1086	1365
rpoS	RNA polymerase sigma factor RpoS	PA14_17480	1686	2028	1754	2177
fdxA	ferredoxin I	PA14_17490	89	151	176	132
mutS	DNA mismatch repair protein MutS	PA14_17500	60	64	81	73
-	hypothetical protein	PA14_17510	4	5	4	4
-	hypothetical protein	PA14_17520	146	101	106	125
recA	recombinase A	PA14_17530	432	321	336	373
recX	recombination regulator RecX	PA14_17540	190	165	169	173
-	hypothetical protein	PA14_17550	148	115	106	108
-	hypothetical protein	PA14_17570	80	78	63	64
-	hypothetical protein	PA14_17580	64	47	33	28
-	hypothetical protein	PA14_17590	49	161	117	136
-	hypothetical protein	PA14_17600	30	147	82	80
potD	polyamine ABC transporter	PA14_17610	4	4	4	4
potC	polyamine transport protein PotC	PA14_17620	4	4	4	4
potB	polyamine transport protein PotB	PA14_17630	4	4	4	4
potA	polyamine transport protein PotA	PA14_17640	4	4	4	4
-	hypothetical protein	PA14_17650	17	13	16	13
-	hypothetical protein	PA14_17660	9	9	11	9
-	LuxR family transcriptional regulator	PA14_17670	84	77	79	73
dgkA	diacylglycerol kinase	PA14_17675	21	23	24	19
-	hypothetical protein	PA14_17690	30	39	39	46
rpmE2	50S ribosomal protein L31	PA14_17700	2145	3181	2625	2573
rpmJ	50S ribosomal protein L36	PA14_17710	2484	3616	3001	3586
-	LuxR family transcriptional regulator	PA14_17720	36	42	36	39
-	hypothetical protein	PA14_17730	78	77	109	87
-	amino acid ABC transporter permease	PA14_17740	11	11	14	9
-	methylated-DNA--protein-cysteine methyltransferase	PA14_17760	13	10	12	10
-	major facilitator transporter	PA14_17780	4	4	4	4
-	LysR family transcriptional regulator	PA14_17790	9	10	11	10
-	acyl-CoA dehydrogenase	PA14_17810	4	4	4	4
-	hypothetical protein	PA14_17820	4	4	4	4
-	enoyl-CoA hydratase	PA14_17850	4	4	4	4
-	3-hydroxyacyl-CoA dehydrogenase	PA14_17860	7	5	6	6
-	acetyl-CoA acetyltransferase	PA14_17880	4	4	4	4
-	porin	PA14_17890	4	4	4	4
metR	transcriptional regulator MetR	PA14_17900	40	94	50	93
-	alpha/beta hydrolase	PA14_17910	4	4	4	4
glpM	membrane protein GlpM	PA14_17920	16	16	15	11
glpD	glycerol-3-phosphate dehydrogenase	PA14_17930	108	44	163	48
glpR	glycerol-3-phosphate regulon repressor	PA14_17940	51	56	80	64
glpK	glycerol kinase	PA14_17960	130	100	180	152
glpF	glycerol uptake facilitator protein	PA14_17980	95	82	110	98
-	hypothetical protein	PA14_17990	49	37	73	54
-	glycerol kinase	PA14_18010	36	26	41	33
-	PhzF family phenazine biosynthesis protein	PA14_18020	353	179	215	197
-	hypothetical protein	PA14_18040	149	86	106	99
-	hypothetical protein	PA14_18050	148	150	105	116
-	hypothetical protein	PA14_18060	4	4	4	4
-	periplasmic metal-binding protein	PA14_18070	48	20	38	24
-	TetR family transcriptional regulator	PA14_18080	12	16	13	14
-	major facilitator subfamily transporter protein	PA14_18090	21	19	22	18
-	hypothetical protein	PA14_18100	84	55	45	43
mmsR	transcriptional regulator MmsR	PA14_18110	6	8	7	5
mmsA	methylmalonate-semialdehyde dehydrogenase	PA14_18120	487	397	326	293
mmsB	3-hydroxyisobutyrate dehydrogenase	PA14_18140	294	223	185	167
-	acetyl-coa synthetase	PA14_18150	68	47	47	36
-	oxidoreductase	PA14_18160	13	15	13	15
-	hypothetical protein	PA14_18180	4	4	4	4
-	LysR family transcriptional regulator	PA14_18200	18	14	15	15
-	TatD family deoxyribonuclease	PA14_18210	18	16	16	14
fruR	DNA-binding transcriptional regulator FruR	PA14_18230	18	21	17	14
-	phosphotransferase system enzyme I	PA14_18250	15	9	16	10
fruK	1-phosphofructokinase	PA14_18260	18	13	20	15
fruA	phosphotransferase system, fructose-specific IIBC component	PA14_18275	14	9	16	10
-	nucleotide sugar dehydrogenase	PA14_18300	228	254	310	315
-	hypothetical protein	PA14_18310	115	110	135	145
-	hypothetical protein	PA14_18320	119	132	139	138
arnT	4-amino-4-deoxy-L-arabinose transferase	PA14_18330	61	78	79	75
-	hypothetical protein	PA14_18340	107	117	125	115
-	bifunctional UDP-glucuronic acid decarboxylase/UDP-4-amino-4-deoxy-L-arabinose formyltransferase	PA14_18350	210	230	249	248
-	glycosyl transferase family protein	PA14_18360	78	105	94	93
-	UDP-4-amino-4-deoxy-L-arabinose--oxoglutarate aminotransferase	PA14_18370	73	106	107	88
algA	mannose-1-phosphate guanylyltransferase	PA14_18380	4	5	4	4
algF	alginate o-acetyltransferase AlgF	PA14_18410	4	4	4	4
algJ	alginate o-acetyltransferase AlgJ	PA14_18430	4	4	4	4
algI	alginate o-acetyltransferase AlgI	PA14_18450	4	4	4	4
algL	poly(beta-D-mannuronate) lyase	PA14_18470	4	4	4	4
algX	alginate biosynthesis protein AlgX	PA14_18480	4	4	4	4
algG	alginate-c5-mannuronan-epimerase AlgG	PA14_18500	4	4	4	4
algE	alginate production outer membrane protein AlgE	PA14_18510	4	4	4	4
algK	alginate biosynthetic protein AlgK	PA14_18520	4	4	4	4
alg44	alginate biosynthesis protein Alg44	PA14_18550	4	4	4	4
alg8	alginate biosynthesis protein Alg8	PA14_18565	4	4	4	4
algD	GDP-mannose 6-dehydrogenase AlgD	PA14_18580	4	4	4	4
-	hypothetical protein	PA14_18590	28	37	30	19
-	ABC transporter ATP-binding protein	PA14_18600	77	75	92	62
argF	ornithine carbamoyltransferase	PA14_18610	74	57	79	57
-	hypothetical protein	PA14_18620	125	91	92	87
-	serine protease	PA14_18630	65	90	68	99
-	oxidoreductase	PA14_18640	10	8	8	9
-	hypothetical protein	PA14_18650	727	1143	1176	1180
-	hypothetical protein	PA14_18660	34	27	34	32
bfrB	bacterioferritin	PA14_18670	102	107	212	121
-	hypothetical protein	PA14_18680	479	927	756	957
-	peroxidase	PA14_18690	425	337	345	263
rnt	ribonuclease T	PA14_18700	119	143	139	156
pyrC	dihydroorotase	PA14_18710	49	67	64	56
-	OmpA family membrane protein	PA14_18720	87	75	76	81
argG	argininosuccinate synthase	PA14_18740	195	150	243	123
gloA1	lactoylglutathione lyase	PA14_18750	147	163	176	174
-	RND efflux membrane fusion protein	PA14_18760	4	4	4	4
-	RND efflux transporter	PA14_18780	4	4	4	4
-	outer membrane efflux protein	PA14_18790	4	4	4	4
-	hypothetical protein	PA14_18800	428	403	239	412
-	hypothetical protein	PA14_18810	32	25	23	29
-	hypothetical protein	PA14_18820	4	4	4	4
-	adenylosuccinate lyase	PA14_18830	4	4	4	4
-	adenylosuccinate lyase	PA14_18850	4	4	4	4
-	hypothetical protein	PA14_18860	19	13	14	14
-	hypothetical protein	PA14_18870	102	109	111	98
nth	endonuclease III	PA14_18880	14	18	19	12
-	electron transport complex protein RsxE	PA14_18890	16	15	17	14
-	hypothetical protein	PA14_18900	18	17	18	16
-	hypothetical protein	PA14_18910	11	9	11	9
-	electron transport complex protein RnfC	PA14_18920	27	22	26	19
-	electron transport complex protein RnfB	PA14_18930	32	22	30	23
-	Na(+)-translocating NADH-quinone reductase subunit E	PA14_18950	31	24	26	19
-	hypothetical protein	PA14_18960	4	4	6	7
pldA	phospholipase D	PA14_18970	13	11	13	10
-	hypothetical protein	PA14_18985	8	7	8	6
-	hypothetical protein	PA14_19010	15	16	17	12
-	hypothetical protein	PA14_19020	11	13	17	11
-	hypothetical protein	PA14_19030	123	141	134	119
metG	methionyl-tRNA synthetase	PA14_19050	193	231	240	230
-	hypothetical protein	PA14_19065	61	63	53	61
dcd	deoxycytidine triphosphate deaminase	PA14_19090	108	140	134	113
rhlA	rhamnosyltransferase chain A	PA14_19100	3714	2660	2482	2659
rhlB	rhamnosyltransferase chain B	PA14_19110	1107	847	746	725
rhlR	transcriptional regulator RhlR	PA14_19120	2066	2328	2028	2428
rhlI	autoinducer synthesis protein RhlI	PA14_19130	894	999	1002	1026
pheC	cyclohexadienyl dehydratase	PA14_19140	83	87	95	97
-	hypothetical protein	PA14_19150	13	12	13	11
-	hypothetical protein	PA14_19160	14	11	13	13
-	hypothetical protein	PA14_19170	108	110	109	88
-	malate dehydrogenase	PA14_19190	129	112	106	99
-	hypothetical protein	PA14_19205	36	37	41	36
-	hypothetical protein	PA14_19210	36	33	36	27
-	hypothetical protein	PA14_19230	14	18	18	16
-	MFS transporter	PA14_19270	4	4	4	4
-	ATP-dependent RNA helicase	PA14_19290	73	81	92	95
-	hypothetical protein	PA14_19310	39	55	32	40
-	hypothetical protein	PA14_19320	7	5	6	5
-	hypothetical protein	PA14_19330	8	12	10	10
-	sensor/response regulator hybrid	PA14_19340	11	16	12	15
-	hypothetical protein	PA14_19350	136	389	203	305
-	GNAT family acetyltransferase	PA14_19360	130	338	176	273
-	asparagine synthetase	PA14_19370	165	462	254	375
-	transcriptional regulator	PA14_19380	121	89	83	63
-	hypothetical protein	PA14_19390	42	41	36	34
mnmC	5-methylaminomethyl-2-thiouridine methyltransferase	PA14_19400	15	14	11	12
-	hypothetical protein	PA14_19410	118	129	122	145
-	acyl-CoA thiolase	PA14_19430	21	26	23	30
-	hypothetical protein	PA14_19450	41	41	37	34
mqoA	malate:quinone oxidoreductase	PA14_19470	339	445	450	567
-	hypothetical protein	PA14_19480	68	138	88	147
-	antioxidant protein	PA14_19490	133	95	130	100
-	hypothetical protein	PA14_19500	7	4	7	4
-	ABC transporter permease	PA14_19510	17	5	13	6
-	ABC transporter ATP-binding protein	PA14_19520	13	4	10	5
-	NAD(P)H-dependent FMN reductase	PA14_19530	13	7	13	5
-	hypothetical protein	PA14_19540	13	6	14	5
ssuD	alkanesulfonate monooxygenase	PA14_19560	12	4	14	4
-	ABC transporter permease	PA14_19570	10	4	10	4
ssuB	aliphatic sulfonates transport ATP-binding subunit	PA14_19580	13	4	13	5
-	molybdopterin-binding protein	PA14_19590	96	220	106	94
-	hypothetical protein	PA14_19600	59	96	82	64
-	hypothetical protein	PA14_19610	53	100	79	70
folX	D-erythro-7,8-dihydroneopterin triphosphate 2'-epimerase	PA14_19620	72	104	108	110
folE1	GTP cyclohydrolase I	PA14_19630	50	84	72	83
-	short chain dehydrogenase	PA14_19640	31	50	38	43
-	hypothetical protein	PA14_19650	4	4	4	4
-	flavodoxin	PA14_19660	94	81	87	73
-	LysR family transcriptional regulator	PA14_19670	10	11	10	10
-	hypothetical protein	PA14_19680	65	7	39	4
-	hypothetical protein	PA14_19690	104	8	59	8
-	aldolase	PA14_19700	58	21	38	15
-	alpha/beta hydrolase	PA14_19710	22	12	15	10
-	hypothetical protein	PA14_19720	13	8	9	8
-	oxidoreductase	PA14_19730	19	17	15	15
-	enoyl-CoA hydratase	PA14_19740	103	86	73	91
-	hypothetical protein	PA14_19750	7	8	6	8
-	hypothetical protein	PA14_19770	4	7	4	6
-	AraC family transcriptional regulator	PA14_19800	14	16	13	14
-	hypothetical protein	PA14_19810	4	4	4	4
-	hypothetical protein	PA14_19830	4	4	4	4
-	transcriptional regulator	PA14_19850	4	4	4	4
-	hypothetical protein	PA14_19860	49	44	35	37
ldh	leucine dehydrogenase	PA14_19870	391	120	151	86
-	pyruvate dehydrogenase E1 component subunit alpha	PA14_19900	437	25	131	19
-	pyruvate dehydrogenase E1 component, beta chain	PA14_19910	519	23	175	20
-	branched-chain alpha-keto acid dehydrogenase subunit E2	PA14_19920	367	16	120	12
-	hypothetical protein	PA14_19930	4	4	4	4
-	hypothetical protein	PA14_19940	37	27	29	26
-	hypothetical protein	PA14_19950	156	127	138	146
-	hypothetical protein	PA14_19960	18	15	17	18
-	hypothetical protein	PA14_19970	4	6	8	4
-	RNA polymerase ECF-subfamily sigma-70 factor	PA14_19990	54	38	41	29
-	transmembrane sensor	PA14_20000	211	106	125	136
hasR	heme uptake outer membrane receptor HasR	PA14_20010	390	218	254	192
hasAp	heme acquisition protein HasAp	PA14_20020	8075	5738	4380	4479
hasD	transport protein HasD	PA14_20030	279	151	181	139
hasE	metalloprotease secretion protein	PA14_20040	319	162	204	189
-	outer membrane protein	PA14_20050	186	112	124	106
-	hypothetical protein	PA14_20060	27	78	36	73
-	hypothetical protein	PA14_20070	57	30	40	33
-	hypothetical protein	PA14_20080	18	25	22	21
-	hypothetical protein	PA14_20100	8	11	11	10
-	hypothetical protein	PA14_20110	9	12	12	9
-	hypothetical protein	PA14_20120	92	99	89	83
-	LysR family transcriptional regulator	PA14_20130	16	13	13	12
fpr	ferredoxin--NADP+ reductase	PA14_20140	256	441	405	317
nosL	NosL protein	PA14_20150	15	4	7	4
nosY	NosY protein	PA14_20170	6	4	5	4
nosF	NosF protein	PA14_20180	15	4	6	4
nosD	copper ABC transporter periplasmic substrate-binding protein	PA14_20190	36	5	18	4
nosZ	nitrous-oxide reductase	PA14_20200	46	5	22	4
nosR	regulatory protein NosR	PA14_20230	28	4	12	4
-	ring-cleaving dioxygenase	PA14_20240	4	4	4	6
-	hypothetical protein	PA14_20250	10	4	6	4
-	hypothetical protein	PA14_20260	4	5	6	4
rhlG	beta-ketoacyl reductase	PA14_20270	4	4	4	4
-	hypothetical protein	PA14_20280	23	58	53	45
-	DNA binding-protein	PA14_20290	600	2234	1842	1786
phnC	ABC phosphonate transporter ATP-binding protein	PA14_20300	8	10	8	10
phnD	phosphonate ABC transporter substrate-binding protein	PA14_20320	4	4	4	4
phnE	phosphonate ABC transporter permease	PA14_20330	4	4	4	4
phnF	transcriptional regulator	PA14_20350	4	4	4	4
phnG	phosphonate metabolism protein PhnG	PA14_20360	4	4	4	4
phnH	carbon-phosphorus lyase complex subunit	PA14_20370	4	4	4	4
phnI	hypothetical protein	PA14_20380	4	4	4	4
phnJ	hypothetical protein	PA14_20390	4	4	4	4
phnK	phosphonate C-P lyase system protein PhnK	PA14_20400	4	4	4	4
phnL	phosphonate ABC transporter ATPase	PA14_20420	4	5	4	4
phnM	phosphonate metabolism protein	PA14_20430	12	11	11	11
phnN	phosphonate transport ATP-binding protein	PA14_20440	67	49	50	46
phnP	carbon-phosphorus lyase complex accessory protein	PA14_20450	29	23	21	20
-	hypothetical protein	PA14_20460	218	690	569	825
-	hypothetical protein	PA14_20470	299	1076	973	1456
-	hypothetical protein	PA14_20480	203	898	709	1075
-	acetyltransferase	PA14_20491	10	14	12	14
-	Arg tRNA	PA14_20500	46	73	97	81
-	hypothetical protein	PA14_20510	18	26	28	22
-	hypothetical protein	PA14_20520	18	20	25	17
-	hypothetical protein	PA14_20530	52	66	109	77
-	hypothetical protein	PA14_20550	6	9	13	10
amiE	acylamide amidohydrolase	PA14_20560	58	50	54	65
-	chaperone	PA14_20570	15	13	12	16
amiC	aliphatic amidase expression-regulating protein	PA14_20580	21	17	17	20
amiR	aliphatic amidase regulator	PA14_20590	20	17	14	20
-	hypothetical protein	PA14_20600	53	37	42	34
lecB	fucose-binding lectin PA-IIL	PA14_20610	481	449	481	208
-	HlyD family secretion protein	PA14_20620	4	4	4	4
-	hypothetical protein	PA14_20630	4	4	4	4
-	hypothetical protein	PA14_20640	13	10	13	11
dsdA	D-serine dehydratase	PA14_20650	30	28	27	22
-	glutamine synthetase	PA14_20670	213	161	179	153
-	MFS transporter	PA14_20680	48	40	41	39
-	hypothetical protein	PA14_20690	204	104	113	102
-	glycosyltransferase	PA14_20700	43	106	75	66
flgN	hypothetical protein	PA14_20720	379	382	381	385
flgM	hypothetical protein	PA14_20730	680	759	764	831
flgA	flagellar basal body P-ring biosynthesis protein FlgA	PA14_20740	59	67	66	71
-	chemotaxis protein	PA14_20750	901	799	897	1053
-	chemotaxis protein methyltransferase	PA14_20760	489	424	455	518
-	hypothetical protein	PA14_20770	527	675	398	528
-	two-component response regulator	PA14_20780	186	209	143	205
-	histidine phosphotransfer domain-containing protein	PA14_20800	110	136	151	177
recQ	ATP-dependent DNA helicase RecQ	PA14_20810	136	115	126	118
-	two-component response regulator	PA14_20820	42	55	52	58
-	hypothetical protein	PA14_20840	21	26	18	29
-	MarR family transcriptional regulator	PA14_20850	94	65	62	47
-	Tfp pilus assembly protein FimV	PA14_20860	55	66	45	61
-	hypothetical protein	PA14_20870	6	8	8	8
-	hypothetical protein	PA14_20880	8	20	14	12
rfaD	ADP-L-glycero-D-manno-heptose-6-epimerase	PA14_20890	53	40	26	18
-	MFS transporter	PA14_20900	29	18	25	13
-	hypothetical protein	PA14_20920	60	38	69	29
-	acyl carrier protein	PA14_20940	98	54	108	50
fabH2	3-oxoacyl-ACP synthase	PA14_20950	49	31	47	21
-	isomerase	PA14_20960	45	35	49	20
cyp23	cytochrome P450	PA14_20970	34	25	35	14
-	short chain dehydrogenas	PA14_20980	34	25	35	16
-	hypothetical protein	PA14_21000	28	22	32	10
-	FAD-dependent monooxygenase	PA14_21010	28	22	32	13
-	non-ribosomal peptide synthetase	PA14_21020	25	19	27	14
-	ATP-dependent Clp protease proteolytic subunit	PA14_21030	1054	1191	1009	1201
-	hypothetical protein	PA14_21040	5	5	5	4
-	short chain dehydrogenase	PA14_21050	7	4	4	4
-	hypothetical protein	PA14_21060	9	5	6	4
-	MerR family transcriptional regulator	PA14_21070	43	44	43	40
-	LysR family transcriptional activator	PA14_21080	7	5	6	4
-	hypothetical protein	PA14_21090	5	4	4	4
plcN	non-hemolytic phospholipase C	PA14_21110	4	4	4	4
-	hypothetical protein	PA14_21120	12	11	10	9
-	outer membrane lipoprotein	PA14_21130	33	32	31	33
-	ABC transporter permease	PA14_21140	15	13	15	12
-	ABC transporter permease	PA14_21150	14	13	11	10
-	ABC transporter ATP-binding protein	PA14_21160	23	21	18	13
-	hypothetical protein	PA14_21175	30	29	23	10
-	3-hydroxyisobutyrate dehydrogenase	PA14_21180	32	22	24	23
-	hypothetical protein	PA14_21190	16	29	16	25
-	hypothetical protein	PA14_21210	8	8	9	8
-	hypothetical protein	PA14_21220	878	631	378	299
hepA	ATP-dependent helicase HepA	PA14_21230	66	56	72	54
-	hypothetical protein	PA14_21240	140	92	88	114
alkB	hypothetical protein	PA14_21250	70	52	48	48
-	hypothetical protein	PA14_21260	815	470	569	291
-	hypothetical protein	PA14_21280	32	25	23	24
-	hypothetical protein	PA14_21290	17	19	15	18
-	MFS transporte	PA14_21300	4	7	6	7
phaJ1	hypothetical protein	PA14_21310	48	85	51	50
-	hypothetical protein	PA14_21320	19	27	18	19
fadD2	long-chain-fatty-acid--CoA ligase	PA14_21340	74	77	72	86
fadD1	long-chain-fatty-acid--CoA ligase	PA14_21370	124	131	150	136
-	hypothetical protein	PA14_21380	4	4	4	6
hrpA	ATP-dependent helicase	PA14_21400	59	48	60	57
phoA	alkaline phosphatase	PA14_21410	4	4	4	4
-	HIT family protein	PA14_21440	111	152	127	143
-	hypothetical protein	PA14_21450	12	11	12	10
-	hypothetical protein	PA14_21460	6	6	8	4
-	hypothetical protein	PA14_21470	7	6	9	7
-	hypothetical protein	PA14_21480	16	15	33	25
-	hypothetical protein	PA14_21490	68	47	61	56
-	hypothetical protein	PA14_21510	48	66	41	59
-	hypothetical protein	PA14_21520	57	47	42	41
-	ankyrin domain-containing protein	PA14_21530	4	4	4	4
-	3-oxoacyl-ACP synthase	PA14_21540	263	218	263	228
-	RNA polymerase ECF-subfamily sigma-70 factor	PA14_21550	200	178	210	182
-	hypothetical protein	PA14_21560	236	248	242	241
-	hypothetical protein	PA14_21570	314	201	156	117
-	hypothetical protein	PA14_21580	270	139	128	63
-	hypothetical protein	PA14_21590	119	41	56	17
-	hypothetical protein	PA14_21600	71	28	34	12
oprO	pyrophosphate-specific outer membrane porin OprO precursor	PA14_21610	5	4	4	4
oprP	phosphate-specific outer membrane porin OprP precursor	PA14_21620	4	4	4	4
-	hypothetical protein	PA14_21630	212	117	118	83
-	short chain dehydrogenase	PA14_21640	57	36	36	33
-	hypothetical protein	PA14_21650	74	65	76	66
-	hypothetical protein	PA14_21660	29	31	27	24
-	hypothetical protein	PA14_21670	60	285	98	254
-	hypothetical protein	PA14_21680	46	72	36	77
-	ATP-dependent DNA helicase	PA14_21690	58	55	40	53
-	two-component sensor	PA14_21700	17	19	18	19
-	hypothetical protein	PA14_21710	94	87	87	89
-	AraC family transcriptional regulator	PA14_21720	27	30	32	32
-	TonB-dependent receptor	PA14_21730	13	7	12	6
-	hypothetical protein	PA14_21750	30	33	34	31
capB	cold acclimation protein B	PA14_21760	4119	10137	11340	7769
-	DMT family permease	PA14_21770	16	18	20	20
-	transporter	PA14_21780	10	12	10	9
rdgC	recombination associated protein	PA14_21790	25	31	27	21
-	Val tRNA	PA14_21800	216	334	491	615
-	Asp tRNA	PA14_21810	375	500	1177	987
-	peptidyl-prolyl cis-trans isomerase, FkbP-type	PA14_21820	252	503	407	378
-	hypothetical protein	PA14_21830	257	516	383	649
-	hypothetical protein	PA14_21840	78	101	96	119
-	transcriptional regulator	PA14_21850	149	92	106	100
-	hypothetical protein	PA14_21860	151	87	93	97
-	EAL domain/GGDEF domain-containing protein	PA14_21870	9	14	15	15
tsp	periplasmic tail-specific protease	PA14_21880	426	705	602	700
-	oxidoreductase	PA14_21890	229	193	163	227
-	HAD-superfamily hydrolase	PA14_21900	42	48	48	52
-	ABC transporter ATP-binding protein	PA14_21910	16	23	17	17
-	ABC transporter permease	PA14_21920	5	9	6	6
-	ABC transporter permease	PA14_21930	4	5	4	4
-	hypothetical protein	PA14_21940	13	22	16	14
-	hypothetical protein	PA14_21960	51	63	49	64
-	transcriptional regulator	PA14_21970	28	23	20	22
-	hypothetical protein	PA14_21980	45	41	36	36
-	aminopeptidase 2	PA14_21990	75	77	69	65
rluA	pseudouridine synthase	PA14_22000	18	18	25	15
minE	cell division topological specificity factor MinE	PA14_22010	630	701	745	764
minD	cell division inhibitor MinD	PA14_22020	531	505	550	529
minC	septum formation inhibitor	PA14_22040	121	122	118	108
htrB	lipid A biosynthesis lauroyl acyltransferase	PA14_22050	34	38	43	36
-	hypothetical protein	PA14_22060	40	41	36	39
-	pirin-related protein	PA14_22075	169	159	169	166
-	resolvase	PA14_22080	56	23	38	30
-	hypothetical protein	PA14_22090	4	5	4	4
-	hypothetical protein	PA14_22100	6	8	16	15
-	hypothetical protein	PA14_22110	4	6	8	7
-	hypothetical protein	PA14_22120	4	6	7	6
-	hypothetical protein	PA14_22130	4	4	4	4
-	hypothetical protein	PA14_22140	4	4	4	4
-	hypothetical protein	PA14_22160	4	4	4	4
-	hypothetical protein	PA14_22180	44	70	113	55
-	hypothetical protein	PA14_22190	62	98	139	118
-	hypothetical protein	PA14_22210	9	23	19	19
-	hypothetical protein	PA14_22220	4	18	8	7
-	hypothetical protein	PA14_22230	5	15	10	11
-	hypothetical protein	PA14_22240	4	4	4	4
-	hypothetical protein	PA14_22250	4	4	4	4
-	hypothetical protein	PA14_22260	4	4	4	4
-	recombinase	PA14_22270	9	22	22	16
-	pirin-related protein	PA14_22280	24	56	55	47
vacJ	hypothetical protein	PA14_22290	53	98	78	80
-	hypothetical protein	PA14_22310	15	28	19	21
-	hypothetical protein	PA14_22320	4	4	4	4
-	glycine betaine-binding protein	PA14_22330	21	13	19	17
-	hypothetical protein	PA14_22340	82	58	115	80
actP	acetate permease	PA14_22350	30	18	42	31
-	hypothetical protein	PA14_22370	36	21	35	32
-	DNA polymerase III subunit epsilon	PA14_22380	33	19	33	36
-	hypothetical protein	PA14_22400	266	949	323	995
-	hypothetical protein	PA14_22410	70	83	59	83
-	hypothetical protein	PA14_22420	39	32	25	21
-	ABC transporter ATP-binding protein/permease	PA14_22440	67	79	79	74
ppiA	peptidyl-prolyl cis-trans isomerase A	PA14_22450	62	100	96	88
-	alpha/beta hydrolase	PA14_22460	52	48	50	42
-	LysR family transcriptional regulator	PA14_22470	126	82	89	79
-	hypothetical protein	PA14_22480	42	81	61	65
acpD	ACP phosphodieterase	PA14_22490	7	9	9	7
-	protein-disulfide isomerase	PA14_22500	4	7	5	5
-	hypothetical protein	PA14_22510	4	4	4	4
-	hypothetical protein	PA14_22520	4	4	4	4
-	glutathione S-transferase	PA14_22530	4	4	4	4
-	flavodoxin	PA14_22540	4	4	4	4
-	LysR family transcriptional regulator	PA14_22550	38	22	25	19
-	permease	PA14_22560	15	17	15	13
csaA	CsaA protein	PA14_22570	28	32	27	28
-	AraC family transcriptional regulator	PA14_22580	23	25	22	20
-	hypothetical protein	PA14_22590	4	4	4	4
-	glycosyl transferase family protein	PA14_22600	4	4	5	4
cyaB	hypothetical protein	PA14_22620	28	45	44	44
-	hypothetical protein	PA14_22630	15	21	15	14
-	AraC family transcriptional regulator	PA14_22640	60	47	51	45
-	ABC transporter	PA14_22650	131	148	127	141
-	hypothetical protein	PA14_22660	83	105	103	109
-	ABC transporter ATP-binding protein	PA14_22670	74	71	65	64
-	ABC transporter permease	PA14_22680	76	83	71	70
trkH	potassium uptake protein TrkH	PA14_22690	6	11	9	10
-	ferredoxin	PA14_22700	4	4	4	4
-	hypothetical protein	PA14_22710	86	81	62	80
-	hypothetical protein	PA14_22720	13	13	10	13
-	two-component sensor	PA14_22730	7	7	6	6
-	hypothetical protein	PA14_22740	41	21	19	32
cpxR	two-component response regulator	PA14_22760	40	53	45	54
-	hypothetical protein	PA14_22770	101	130	102	130
yciI	YciI-like protein	PA14_22780	222	249	204	233
yciB	intracellular septation protein A	PA14_22800	122	162	135	141
-	PHP domain-containing protein	PA14_22820	72	64	63	64
-	SUA5/yciO/yrdC family:Sua5/YciO/YrdC/YwlC family protein	PA14_22830	94	94	88	91
-	hypothetical protein	PA14_22840	74	81	67	89
-	transcriptional regulator	PA14_22860	81	79	73	82
-	hypothetical protein	PA14_22870	40	46	41	39
-	Fe-S protein	PA14_22880	28	29	29	35
gapA	glyceraldehyde-3-phosphate dehydrogenase	PA14_22890	302	308	174	124
edd	phosphogluconate dehydratase	PA14_22910	783	711	804	931
glk	glucokinase	PA14_22930	596	456	525	582
gltR	two-component response regulator GltR	PA14_22940	380	292	362	397
-	two-component sensor	PA14_22960	120	108	141	152
-	sugar ABC transporter substrate-binding protein	PA14_22980	1376	1694	2083	2156
-	ABC sugar transporter permease	PA14_22990	174	199	302	286
-	ABC sugar transporter permease	PA14_23000	274	252	394	359
gltK	ABC transporter ATP-binding protein	PA14_23010	1037	913	1401	1326
oprB	glucose/carbohydrate outer membrane porin OprB precursor	PA14_23030	1094	934	1500	1599
-	hypothetical protein	PA14_23050	443	349	468	475
hexR	DNA-binding transcriptional regulator HexR	PA14_23060	125	136	123	157
zwf	glucose-6-phosphate 1-dehydrogenase	PA14_23070	1366	1306	1451	1513
pgl	6-phosphogluconolactonase	PA14_23080	710	618	672	764
-	keto-hydroxyglutarate-aldolase/keto-deoxy-phosphogluconate aldolase	PA14_23090	623	658	587	651
-	hypothetical protein	PA14_23100	50	53	43	60
-	hypothetical protein	PA14_23110	92	74	72	69
-	hypothetical protein	PA14_23120	73	48	61	58
-	sensory box GGDEF domain-containing protein	PA14_23130	34	55	36	46
gltS	sodium/glutamate symporter	PA14_23160	4	4	4	4
-	formimidoylglutamase	PA14_23170	4	4	4	4
-	transcriptional regulator	PA14_23190	5	5	5	6
-	short chain dehydrogenase	PA14_23200	38	49	39	40
-	phosphoglycolate phosphatase	PA14_23210	78	72	62	45
ubiG	3-demethylubiquinone-9 3-methyltransferase	PA14_23220	147	137	128	115
-	N-ethylammeline chlorohydrolase	PA14_23240	45	51	47	43
mtnA	methylthioribose-1-phosphate isomerase	PA14_23250	92	83	97	92
gyrA	DNA gyrase subunit A	PA14_23260	474	402	506	484
serC	phosphoserine aminotransferase	PA14_23270	340	296	368	338
pheA	chorismate mutase	PA14_23280	286	249	299	272
hisC2	histidinol-phosphate aminotransferase	PA14_23290	183	157	178	166
-	bifunctional cyclohexadienyl dehydrogenase/ 3-phosphoshikimate 1-carboxyvinyltransferase	PA14_23310	180	143	165	157
cmk	cytidylate kinase	PA14_23320	223	191	221	242
rpsA	30S ribosomal protein S1	PA14_23330	3570	2679	4631	3913
ihfB	integration host factor subunit beta	PA14_23340	1015	901	1214	1107
orfA	hypothetical protein	PA14_23350	443	451	575	479
wzz	O-antigen chain length regulator	PA14_23360	304	511	685	657
orfK	UDP-N-acetylglucosamine 2-epimerase	PA14_23370	422	629	924	784
orfH	UDP-N-acetyl-D-mannosaminuronate dehydrogenase	PA14_23380	522	799	1325	1070
orfE	polysaccharide biosynthesis protein	PA14_23390	259	448	733	525
-	hypothetical protein	PA14_23400	154	304	471	326
orfJ	glycosyl transferase family protein	PA14_23410	207	397	616	437
-	zinc-binding dehydrogenase	PA14_23420	447	636	1095	827
-	heparinase	PA14_23430	373	584	1067	815
orfL	group 1 glycosyl transferase	PA14_23440	283	546	939	607
orfM	NAD dependent epimerase/dehydratase	PA14_23450	306	547	946	743
orfN	group 4 glycosyl transferase	PA14_23460	230	430	702	489
wbpM	nucleotide sugar epimerase/dehydratase WbpM	PA14_23470	307	440	507	507
-	hypothetical protein	PA14_23480	35	38	33	45
-	Asn tRNA	PA14_23490	56	83	109	96
tyrB	aromatic amino acid aminotransferase	PA14_23500	187	212	240	182
uvrB	excinuclease ABC subunit B	PA14_23510	82	60	68	64
-	MFS transporter	PA14_23520	6	5	6	4
-	secretion protein	PA14_23530	5	4	7	5
act	transcriptional regulator	PA14_23540	35	32	29	35
gltX	glutamyl-tRNA synthetase	PA14_23560	109	105	113	119
-	Ala tRNA	PA14_23570	185	194	308	232
-	Glu tRNA	PA14_23580	91	85	169	90
-	transcriptional regulator	PA14_23590	14	8	9	6
-	hydrolase	PA14_23610	18	8	9	8
kdgA	aldolase	PA14_23620	121	98	93	97
-	hypothetical protein	PA14_23630	119	89	90	87
-	hypothetical protein	PA14_23640	67	46	53	45
-	short chain dehydrogenase	PA14_23650	36	36	30	35
-	hypothetical protein	PA14_23670	42	44	34	42
ibpA	heat-shock protein IbpA	PA14_23680	1365	80	635	82
-	secreted protein	PA14_23690	5	5	7	6
-	LysR family transcriptional regulator	PA14_23700	82	19	36	20
-	translation initiation inhibitor	PA14_23720	215	139	117	140
-	LysR family transcriptional regulator	PA14_23730	11	12	12	8
leuC	isopropylmalate isomerase large subunit	PA14_23750	214	53	162	53
leuD	isopropylmalate isomerase small subunit	PA14_23760	136	43	108	51
-	biotin synthesis protein	PA14_23770	79	25	57	26
leuB	3-isopropylmalate dehydrogenase	PA14_23790	195	120	167	126
asd	aspartate-semialdehyde dehydrogenase	PA14_23800	297	241	296	259
-	aspartate-semialdehyde dehydrogenase	PA14_23810	40	30	41	28
fimV	pilus assembly protein	PA14_23830	301	248	256	226
truA	tRNA pseudouridine synthase A	PA14_23840	66	62	62	53
trpF	N-(5'-phosphoribosyl)anthranilate isomerase	PA14_23850	440	346	355	370
accD	acetyl-CoA carboxylase subunit beta	PA14_23860	341	283	366	303
folC	folylpolyglutamate synthetase	PA14_23880	237	184	226	196
-	hypothetical protein	PA14_23890	192	174	197	192
cvpA	hypothetical protein	PA14_23900	102	92	120	89
purF	amidophosphoribosyltransferase	PA14_23920	212	159	204	167
metZ	O-succinylhomoserine sulfhydrylase	PA14_23930	195	146	173	149
-	oxidoreductase	PA14_23950	142	112	129	117
xcpQ	general secretion pathway protein D	PA14_23970	252	347	349	313
xcpP	secretion protein XcpP	PA14_23980	404	540	542	547
xcpR	general secretion pathway protein E	PA14_23990	344	346	316	371
xcpS	general secretion pathway protein F	PA14_24010	174	189	167	206
xcpT	general secretion pathway protein G	PA14_24020	505	558	488	632
xcpU	general secretion pathway outer membrane protein H precursor	PA14_24040	314	332	282	397
xcpV	general secretion pathway protein I	PA14_24050	242	260	244	304
xcpW	general secretion pathway protein J	PA14_24060	273	295	288	359
xcpX	general secretion pathway protein K	PA14_24070	209	219	244	292
xcpY	general secretion pathway protein L	PA14_24080	244	214	214	263
xcpZ	general secretion pathway protein M	PA14_24100	141	137	130	152
-	Val tRNA	PA14_24110	232	367	499	657
-	Asp tRNA	PA14_24120	698	888	1654	1425
-	Asp tRNA	PA14_24130	363	448	821	595
-	AraC family transcriptional regulator	PA14_24140	31	31	31	31
-	hypothetical protein	PA14_24150	31	27	33	25
fadH1	2,4-dienoyl-CoA reductase	PA14_24170	11	8	9	8
-	hypothetical protein	PA14_24180	142	109	99	85
-	1-aminocyclopropane-1-carboxylate deaminase	PA14_24190	59	44	44	32
-	hypothetical protein	PA14_24210	20	22	15	19
ppnK	inorganic polyphosphate/ATP-NAD kinase	PA14_24220	35	45	39	35
-	hypothetical protein	PA14_24230	57	57	50	50
-	hypothetical protein	PA14_24240	63	60	56	65
-	hypothetical protein	PA14_24245	97	130	125	102
-	hypothetical protein	PA14_24260	122	135	130	118
pepN	aminopeptidase	PA14_24270	164	220	186	205
gbt	glycine betaine transmethylase	PA14_24290	24	22	22	15
-	hypothetical protein	PA14_24300	30	30	32	23
-	BNR/Asp-box repeat-containing protein	PA14_24310	44	53	52	53
-	hypothetical protein	PA14_24330	29	32	38	39
-	two-component sensor	PA14_24340	17	17	20	17
-	two-component response regulator	PA14_24350	8	9	11	7
-	hypothetical protein	PA14_24360	52	60	63	88
-	hypothetical protein	PA14_24370	35	39	30	34
-	hypothetical protein	PA14_24380	19	25	22	22
-	hypothetical protein	PA14_24390	19	24	21	21
-	von Willebrand factor A	PA14_24400	14	16	15	15
-	hypothetical protein	PA14_24410	16	18	15	16
-	hypothetical protein	PA14_24420	39	45	41	37
-	hypothetical protein	PA14_24430	108	109	114	108
-	lipoprotein	PA14_24440	26	50	36	47
gdhB	NAD-dependent glutamate dehydrogenase	PA14_24445	159	283	171	215
pelA	hypothetical protein	PA14_24480	5	4	4	4
pelB	hypothetical protein	PA14_24490	6	4	4	4
pelC	lipoprotein	PA14_24500	8	5	6	5
pelD	hypothetical protein	PA14_24510	7	5	6	6
pelE	hypothetical protein	PA14_24530	5	4	5	4
pelF	hypothetical protein	PA14_24550	6	4	5	4
pelG	hypothetical protein	PA14_24560	4	4	4	4
-	hypothetical protein	PA14_24570	16	12	13	9
-	hypothetical protein	PA14_24580	69	57	65	77
-	hypothetical protein	PA14_24590	58	67	63	73
-	carboxypeptidase	PA14_24600	14	15	13	12
-	hydrolytic enzyme	PA14_24610	15	21	15	15
-	hypothetical protein	PA14_24620	34	48	39	36
-	hypothetical protein	PA14_24630	10	18	11	24
pyrD	dihydroorotate dehydrogenase 2	PA14_24640	96	82	98	82
rmf	ribosome modulation factor	PA14_24650	10830	13754	6551	11178
-	hypothetical protein	PA14_24665	62	35	56	38
-	hypothetical protein	PA14_24675	52	30	56	35
-	D-alanyl-D-alanine carboxypeptidase	PA14_24690	34	42	39	42
-	hypothetical protein	PA14_24700	38	29	22	20
-	two-component response regulator	PA14_24710	11	10	13	10
-	two-component sensor	PA14_24720	9	6	8	9
-	deoxyguanosinetriphosphate triphosphohydrolase-like protein	PA14_24730	85	193	148	179
-	hypothetical protein	PA14_24740	341	878	540	772
-	hypothetical protein	PA14_24760	401	1148	645	984
-	hypothetical protein	PA14_24770	443	1361	808	1239
-	transporter	PA14_24780	5	4	4	4
-	outer membrane porin	PA14_24790	98	70	144	103
-	hypothetical protein	PA14_24810	4	4	4	4
[truncated: 3,953 more rows]

## Sheet: Table 3 - semi-solid up
Synonym	Name	Product	pValue	log2FC	Semi-solid upregulated
PA14_00130	-	hypothetical protein	0.000469	1.28011
PA14_00150	-	hypothetical protein	0.00357604	1.03242
PA14_00470	-	hypothetical protein	5.67e-08	1.78683
PA14_00480	-	hypothetical protein	0.000173	1.42601
PA14_00710	osmC	osmotically inducible protein OsmC	2.63e-06	1.76498
PA14_00720	-	hypothetical protein	1.73e-06	1.40616
PA14_00740	-	lipoprotein	0.00032	1.04439
PA14_01390	-	hypothetical protein	0.000192	1.29956
PA14_01490	-	hemolysin	0.000882	1.2603
PA14_02010	-	hypothetical protein	1.07e-07	1.75743
PA14_02260	-	two-component response regulator	7.57e-08	1.59938
PA14_02810	pcaT	dicarboxylic acid transporter PcaT	8.15e-07	1.39855
PA14_03310	-	hypothetical protein	0.00302529	1
PA14_04010	-	hypothetical protein	3.71e-05	1.24735
PA14_04040	-	hypothetical protein	5.24e-05	1.23195
PA14_04110	serA	D-3-phosphoglycerate dehydrogenase	7.79e-05	1.47753
PA14_04640	-	hypothetical protein	0.000528	1.06711
PA14_04650	pfpI	protease PfpI	2.15e-10	1.81714
PA14_05590	metF	5,10-methylenetetrahydrofolate reductase	4.68e-05	1.40411
PA14_05600	-	hypothetical protein	3.6e-05	1.49297
PA14_05620	sahH	S-adenosyl-L-homocysteine hydrolase	3.3e-06	1.66226
PA14_05630	-	hypothetical protein	9.9e-25	2.36923
PA14_05640	-	hypothetical protein	1.59e-42	2.80735
PA14_05650	-	hypothetical protein	1.5e-10	1.94753
PA14_06040	-	hypothetical protein	1.17e-05	1.35364
PA14_06360	-	phosphoribosyl transferase	0.000711	1.28951
PA14_06390	-	hypothetical protein	3.38e-06	1.31734
PA14_06580	-	hypothetical protein	0.000243	1.14202
PA14_06990	-	hypothetical protein	0.00032	1.08901
PA14_07090	metK	S-adenosylmethionine synthetase	0.00190222	1.2373
PA14_07110	-	ArsR family transcriptional regulator	0.00942273	1.01863
PA14_07370	-	hypothetical protein	1.61e-40	2.70217
PA14_07970	-	hypothetical protein	5.7e-06	1.14684
PA14_07980	-	hypothetical protein	0.000164	1.18641
PA14_09930	-	exonuclease III	1.84e-05	1.33
PA14_09940	-	protease	3.06e-05	1.46503
PA14_10230	adh	2,3-butanediol dehydrogenase	7.5032e-65	5.50779
PA14_10240	-	branched-chain alpha-keto acid dehydrogenase subunit E2	7.5032e-65	5.66676
PA14_10250	acoB	acetoin catabolism protein AcoB	7.5032e-65	5.70736
PA14_10260	-	dehydrogenase E1 component	7.5032e-65	5.36632
PA14_10270	-	hypothetical protein	7.5032e-65	4.83289
PA14_10280	-	short-chain dehydrogenase	7.5032e-65	6.12928
PA14_10290	acoR	transcriptional regulator AcoR	8.06e-30	2.84216
PA14_10300	-	efflux protein	2.16e-15	2.16993
PA14_10370	-	hypothetical protein	0.000401	1.32193
PA14_10380	-	hypothetical protein	5.77e-08	1.59637
PA14_10490	-	hypothetical protein	4.93e-07	1.46173
PA14_10500	-	cbb3-type cytochrome c oxidase subunit I	1.82e-05	1.44171
PA14_11010	-	hypothetical protein	1.31e-05	1.23704
PA14_11320	-	hypothetical protein	4.06e-06	1.36381
PA14_12620	-	hypothetical protein	1.47e-09	1.94342
PA14_13210	-	hypothetical protein	0.00183544	1.06413
PA14_13260	moaB1	MoaB1	9.31e-10	1.58496
PA14_13280	moeA1	molybdenum cofactor biosynthetic protein A1	1.79e-24	2.16993
PA14_13470	-	AraC family transcriptional regulator	0.00429651	1
PA14_13580	-	ABC transporter ATP-binding protein	3.57e-16	2.06711
PA14_13590	-	ABC transporter permease	1.46e-25	2.35252
PA14_13600	-	ABC transporter substrate-binding protein	5.65e-25	2.33258
PA14_13610	-	ABC transporter permease	4.86e-42	2.76818
PA14_13630	-	hypothetical protein	1.05e-09	1.80232
PA14_13780	narG	respiratory nitrate reductase alpha subun	4.44e-38	1.32193
PA14_13800	narH	respiratory nitrate reductase beta subuni	1.09e-09	2
PA14_13810	narJ	respiratory nitrate reductase delta chain	1.55e-36	1.45943
PA14_13830	narI	respiratory nitrate reductase gamma chain	1.47e-57	1
PA14_13840	-	peptidyl-prolyl cis-trans isomerase, PpiC-type	1.09e-25	1.70044
PA14_13850	moaA	molybdenum cofactor biosynthesis protein A	8.29e-11	1.16993
PA14_13960	-	hypothetical protein	1.08e-06	1.078
PA14_13970	-	hypothetical protein	0.00011	1.1375
PA14_14540	-	hypothetical protein	1.4e-05	1.31748
PA14_14550	-	hypothetical protein	7.38e-07	1.44876
PA14_14990	-	oxidoreductase	4.16e-12	1.85926
PA14_15050	-	hypothetical protein	5.73e-05	1.2074
PA14_15070	oprC	outer membrane copper receptor OprC	1.71e-12	2.11221
PA14_15080	-	hypothetical protein	9.84e-05	1.21299
PA14_15120	-	hypothetical protein	6.39e-20	2.16146
PA14_15130	-	hypothetical protein	9.74e-07	1.50027
PA14_15200	-	hypothetical protein	0.00139899	1
PA14_16630	-	outer membrane protein, OmpA	0.000186	1.63198
PA14_16640	-	lipoprotein	6.91e-07	1.76697
PA14_17590	-	hypothetical protein	6.66e-09	1.71621
PA14_17600	-	hypothetical protein	1.56e-21	2.29278
PA14_17900	metR	transcriptional regulator MetR	7.31e-05	1.23266
PA14_19350	-	hypothetical protein	2.73e-05	1.51616
PA14_19360	-	GNAT family acetyltransferase	0.000999	1.37851
PA14_19370	-	asparagine synthetase	0.000609	1.48543
PA14_19480	-	hypothetical protein	0.00037	1.02106
PA14_19590	-	molybdopterin-binding protein	2.52e-05	1.1964
PA14_20060	-	hypothetical protein	3.2e-06	1.53051
PA14_20280	-	hypothetical protein	8.04e-05	1.33442
PA14_20290	-	DNA binding-protein	7.41e-08	1.89659
PA14_20460	-	hypothetical protein	1.36e-08	1.66227
PA14_20470	-	hypothetical protein	7.08e-11	1.84746
PA14_20480	-	hypothetical protein	3.03e-17	2.14524
PA14_20700	-	glycosyltransferase	2.32e-05	1.30166
PA14_20880	-	hypothetical protein	1.01e-07	1.32193
PA14_21670	-	hypothetical protein	1.68e-22	2.24793
PA14_21760	capB	cold acclimation protein B	0.000823	1.29926
PA14_21830	-	hypothetical protein	0.00414078	1.0056
PA14_22210	-	hypothetical protein	1.25e-06	1.35364
PA14_22220	-	hypothetical protein	5.44e-34	2.16993
PA14_22230	-	hypothetical protein	6.79e-14	1.58496
PA14_22270	-	recombinase	3.09e-05	1.28951
PA14_22280	-	pirin-related protein	0.000809	1.22239
PA14_22400	-	hypothetical protein	8.83e-11	1.83498
PA14_24730	-	deoxyguanosinetriphosphate triphosphohydrolase-like protein	0.00100079	1.18307
PA14_24740	-	hypothetical protein	0.000121	1.36445
PA14_24760	-	hypothetical protein	1.99e-05	1.51745
PA14_24770	-	hypothetical protein	2.87e-06	1.61929
PA14_24870	-	Pro tRNA	3.01e-05	1.35785
PA14_24880	-	lipoprotein	2.35e-06	1.78991
PA14_25440	-	lipoprotein releasing system, ATP-binding protein	0.000412	1.09818
PA14_25450	-	hypothetical protein	0.000595	1.03242
PA14_25920	cobM	precorrin-3 methylase	8.01e-08	1.49881
PA14_25930	-	hypothetical protein	3.6e-06	1.32931
PA14_25940	-	hypothetical protein	0.00250547	1.27278
PA14_26770	-	hypothetical protein	6.43e-06	1.35364
PA14_26780	-	hypothetical protein	6.15e-08	1.55787
PA14_27590	-	hypothetical protein	0.000208	1.152
PA14_27720	-	hypothetical protein	0.000275	1.03847
PA14_27730	fadE	acyl-CoA dehydrogenase	0.00341929	1.20501
PA14_27870	-	hypothetical protein	1.94e-05	1.28847
PA14_28220	-	hypothetical protein	8.72e-05	1.10579
PA14_28430	-	hypothetical protein	1.98e-12	2
PA14_28490	-	hypothetical protein	1.28e-11	1.87658
PA14_28520	-	hypothetical protein	1.08e-05	1.24327
PA14_28530	-	hypothetical protein	1.43e-13	1.95269
PA14_28600	-	hypothetical protein	0.00155919	1.37408
PA14_29120	-	hypothetical protein	0.000249	1.14684
PA14_29330	-	hypothetical protein	4.77e-05	1.20945
PA14_29590	-	transcriptional regulator	0.00381627	1.06627
PA14_30270	aat	leucyl/phenylalanyl-tRNA--protein transferase	0.00232682	1.078
PA14_30410	-	hypothetical protein	3.54e-05	1.28204
PA14_30690	-	hypothetical protein	0.000351	1
PA14_31420	-	hypothetical protein	0.000221	1.01815
PA14_31430	-	hypothetical protein	0.000521	1.23133
PA14_32250	-	hypothetical protein	2.39e-08	1.48543
PA14_32480	-	hypothetical protein	1.23e-24	2.53478
PA14_32490	-	hypothetical protein	2.94e-26	2.45588
PA14_33160	-	hypothetical protein	6.6e-14	1.96448
PA14_33300	-	hypothetical protein	0.000379	1.04891
PA14_33310	-	hypothetical protein	3.67e-05	1.18442
PA14_33320	-	hypothetical protein	4.51e-06	1.34104
PA14_33450	treA	trehalase	7.74e-07	1.52546
PA14_33600	-	hypothetical protein	0.00344074	1.03302
PA14_33870	-	hypothetical protein	2.15e-06	1.37851
PA14_34170	-	hypothetical protein	7.6e-06	1.4361
PA14_35520	bkdA2	2-oxoisovalerate dehydrogenase subunit beta	0.00100454	1
PA14_35530	bkdA1	2-oxoisovalerate dehydrogenase subunit alpha	1.65e-05	1.26303
PA14_35550	pslO	hypothetical protein	0.000338	1.12553
PA14_35570	pslN	hypothetical protein	1.53e-09	1.65208
PA14_36350	-	hypothetical protein	4.67e-07	1.56071
PA14_36360	-	hypothetical protein	1.9e-08	1.63743
PA14_36370	-	carboxylate-amine ligase	0.000521	1.08017
PA14_36375	-	hypothetical protein	4.43e-10	1.78727
PA14_36390	-	hypothetical protein	1.11e-07	1.61667
PA14_36410	-	hypothetical protein	6.36e-07	1.52725
PA14_36450	-	hypothetical protein	8.04e-05	1.21205
PA14_36460	-	hypothetical protein	7.03e-05	1.12455
PA14_36470	-	hypothetical protein	0.00026	1.04134
PA14_36480	-	hypothetical protein	0.000816	1.01061
PA14_36540	-	hypothetical protein	0.000317	1.03953
PA14_36550	-	hypothetical protein	0.000472	1.08342
PA14_36560	-	hypothetical protein	9.55e-09	1.85772
PA14_36570	glgA	glycogen synthase	0.00170851	1.36441
PA14_36580	-	glycosyl hydrolase	0.00342448	1.27671
PA14_36590	-	4-alpha-glucanotransferase	0.00434428	1.18103
PA14_36605	-	maltooligosyl trehalose synthase	0.00460667	1.16071
PA14_36620	-	hypothetical protein	9.05e-09	1.58496
PA14_36630	-	glycosyl hydrolase	0.00196371	1.32193
PA14_36650	-	hypothetical protein	0.0015688	1.1375
PA14_36680	-	hypothetical protein	0.00104003	1.01197
PA14_36690	-	cardiolipin synthase 2	0.000183	1.14244
PA14_36700	-	hypothetical protein	2.12e-06	1.3356
PA14_36710	glgB	glycogen branching protein	0.00226102	1.20014
PA14_36730	-	trehalose synthase	0.00343858	1.19068
PA14_36740	-	hypothetical protein	0.00261013	1.32394
PA14_36760	-	KU domain-containing protein	0.000212	1.14384
PA14_36770	-	hypothetical protein	3.44e-05	1.26053
PA14_36780	-	hypothetical protein	6.56e-05	1.24948
PA14_36790	-	hypothetical protein	2.7e-07	1.43823
PA14_36810	katE	hydroperoxidase II	2.77e-08	1.83325
PA14_36830	-	hypothetical protein	0.000322	1
PA14_36840	glgP	glycogen phosphorylase	0.00471932	1.18521
PA14_36850	-	hypothetical protein	0.000326	1.06436
PA14_36860	-	hypothetical protein	0.00014	1.08746
PA14_36880	-	ompetence-damaged protein	3.98e-05	1.19555
PA14_36890	-	metallothionein	9.51e-06	1.52356
PA14_36900	-	hypothetical protein	2.5e-06	1.54253
PA14_36920	-	hypothetical protein	0.000187	1.1592
PA14_36930	-	hypothetical protein	4.3e-05	1.38702
PA14_36940	-	hypothetical protein	0.0038595	1.06413
PA14_36960	-	transporter	3.09e-05	1.29123
PA14_36980	-	hypothetical protein	3.34e-06	1.38099
PA14_37210	-	hypothetical protein	7.96e-06	1.35755
PA14_37250	-	major facilitator transporter	3.93e-12	1.90689
PA14_37260	-	porin	5.17e-08	1.58496
PA14_37270	-	LamB/YcsF family protein	8.83e-06	1.47393
PA14_37290	-	hypothetical protein	6.42e-10	2
PA14_37310	-	hypothetical protein	1.93e-06	1.73697
PA14_37320	-	hypothetical protein	4e-08	1.75489
PA14_37340	-	thiamine pyrophosphate protein	0.000339	1.09311
PA14_37350	-	hypothetical protein	1.51e-05	1.45943
PA14_38050	-	hypothetical protein	1.72e-10	2
PA14_38060	-	hypothetical protein	0.000377	1.23704
PA14_38350	galU	UTP-glucose-1-phosphate uridylyltransferase	0.000471	1.41359
PA14_38360	-	nucleotide sugar dehydrogenase	0.00125919	1.11548
PA14_38370	-	hypothetical protein	7.88e-06	1.5502
PA14_38820	pqqB	pyrroloquinoline quinone biosynthesis protein PqqB	1.61e-06	1.44057
PA14_38825	pqqA	coenzyme PQQ synthesis protein PqqA	7.14e-09	1.82963
PA14_39270	-	hypothetical protein	2.77e-07	1.45066
PA14_39460	-	hypothetical protein	0.000431	1
PA14_39470	-	hypothetical protein	0.00271876	1.11179
PA14_39520	-	hydroxylase large subunit	0.00225338	1.09311
PA14_39590	metE	5-methyltetrahydropteroyltriglutamate/homocysteine S-methyltransferase	7.5032e-65	4.57309
PA14_39660	-	hypothetical protein	0.016864	1
PA14_39690	-	anaerobic ribonucleoside triphosphate reductase	2.85e-07	1.45943
PA14_39700	-	hypothetical protein	5.61e-09	1.66626
PA14_39710	-	radical SAM protein	1.38e-06	1.63227
PA14_39790	-	hypothetical protein	1.62e-12	1
PA14_40510	ccoN-2	cbb3-type cytochrome c oxidase subunit I	0.000365	1.45943
PA14_40520	-	hypothetical protein	1.71e-14	1.70044
PA14_40560	-	hypothetical protein	2.73e-08	1.643
PA14_40690	-	hypothetical protein	2.58e-05	1.2276
PA14_41150	-	ABC transporter permease	0.00138658	1.09954
PA14_41290	-	hypothetical protein	7.62e-18	1.70044
PA14_41960	-	hypothetical protein	3.46e-10	1
PA14_41980	-	hypothetical protein	1.17e-05	1.24101
PA14_42770	-	hypothetical protein	0.00290382	1
PA14_43730	-	hypothetical protein	4.3e-17	1.80735
PA14_43740	-	hypothetical protein	1.65e-08	1.61143
PA14_43900	-	hypothetical protein	4.74e-07	1.88761
PA14_44050	sdhD	succinate dehydrogenase (D subunit)	0.000788	1.00774
PA14_44060	sdhC	succinate dehydrogenase, cytochrome b556 subunit	3.36e-25	2.31228
PA14_44170	-	hypothetical protein	3.82e-07	1.54524
PA14_44230	-	hypothetical protein	1.25e-25	1.80735
PA14_44580	-	hypothetical protein	0.00170738	1.11548
PA14_46250	-	hypothetical protein	0.00291995	1.19265
PA14_46280	-	hypothetical protein	1.46e-45	2.9782
PA14_46530	-	hypothetical protein	9.92e-07	1.56188
PA14_46640	-	siderophore receptor	0.000407	1
PA14_47120	-	hypothetical protein	4.54e-05	1.49309
PA14_47130	-	hypothetical protein	6.81e-05	1.57387
PA14_47180	cyoC	cytochrome o ubiquinol oxidase subunit III	5.24e-05	1.14202
PA14_47190	cyoB	cytochrome o ubiquinol oxidase subunit I	0.000314	1.10852
PA14_48160	-	sensor/response regulator hybrid	0.00235062	1.24031
PA14_48170	-	hypothetical protein	0.000484	1.03317
PA14_48760	-	hydrolase	0.000128	1.16227
PA14_49130	dctA	C4-dicarboxylate transporter DctA	0.000153	1.16993
PA14_49290	-	hypothetical protein	3.4e-11	2
PA14_49310	-	hypothetical protein	0.000561	1.24393
PA14_49480	-	hypothetical protein	0.000241	1.11548
PA14_49530	-	hypothetical protein	1.57e-05	1
PA14_49740	-	hypothetical protein	0.00242905	1.07039
PA14_50060	-	hypothetical protein	8.69e-08	1.76553
PA14_50480	flgB	flagellar basal body rod protein FlgB	4.18e-07	1.43172
PA14_51490	-	hypothetical protein	8.26e-08	1.76553
PA14_51830	-	DNA-binding stress protein	7.5032e-65	4.01155
PA14_51840	-	cold-shock protein	0.000158	1.15528
PA14_52320	-	Met tRNA	1.92e-11	1.53605
PA14_52350	-	hypothetical protein	5.78e-07	1.49476
PA14_52480	-	hypothetical protein	0.00118541	1.08746
PA14_53370	plcR	phospholipase accessory protein PlcR	1.36e-11	1
PA14_53560	-	hypothetical protein	0.00388259	1
PA14_53580	-	hypothetical protein	9.78e-05	1.12029
PA14_53600	-	hypothetical protein	2.04e-05	1.21501
PA14_53610	-	hypothetical protein	0.00143367	1.15754
PA14_53820	-	hypothetical protein	2.73e-09	1.70044
PA14_53840	-	hypothetical protein	0.00741413	1.11164
PA14_54520	-	porin	1.83e-13	1.88982
PA14_54550	-	hypothetical protein	9.92e-08	1.48543
PA14_54570	-	hypothetical protein	1	2.32193
PA14_54750	-	hypothetical protein	7.86e-05	6.14975
PA14_54790	-	hypothetical protein	1	3.70044
PA14_54800	-	pseudouridylate synthase	1	2.32193
PA14_54810	-	hypothetical protein	0.0161447	5.16993
PA14_55800	-	hypothetical protein	1	3.45943
PA14_55940	-	hypothetical protein	0.0563164	9.89936
PA14_55960	pctC	chemotactic transducer PctC	1	2.32193
PA14_56050	-	hypothetical protein	0.0032995	4.9542
PA14_56070	mvaT	transcriptional regulator MvaT, P16 subunit	0.0370258	9.24793
PA14_56280	-	hypothetical protein	1	4.45943
PA14_56390	-	hypothetical protein	1	3.70044
PA14_56510	-	hypothetical protein	0.0140403	6.71425
PA14_56780	sodB	superoxide dismutase	0.0831898	8.29921
PA14_57250	-	hypothetical protein	1	4.39232
PA14_57690	-	hypothetical protein	0.00811978	6.45943
PA14_58580	-	hydroxylase	4.78e-05	6
PA14_58610	-	hypothetical protein	1	2.80735
PA14_59060	-	hypothetical protein	1	2
PA14_59090	-	hypothetical protein	1	2
PA14_59100	-	hypothetical protein	1	2
PA14_59110	-	hypothetical protein	1	2
PA14_59150	-	single-stranded DNA-binding protein	1	3.80735
PA14_59380	-	hypothetical protein	1	4.16993
PA14_59430	-	hypothetical protein	1	2.58496
PA14_59830	-	helicase	1	2
PA14_59840	-	hypothetical protein	0.0001	5.12928
PA14_60060	-	hypothetical protein	1	3.90689
PA14_60130	-	hypothetical protein	1	2
PA14_60140	-	xerD-like integrase	1	2.32193
PA14_60300	pilX	type 4 fimbrial biogenesis protein PilX	0.00263761	6.12928
PA14_60570	-	hypothetical protein	9.84e-05	6.72792
PA14_60870	morA	motility regulator	1	3.45943
PA14_60890	glyA	serine hydroxymethyltransferase	0.0538243	7.02237
PA14_61380	-	hypothetical protein	0.000137	9.03892
PA14_61440	-	hypothetical protein	1	4.16993
PA14_61500	-	hypothetical protein	1	4.24793
PA14_61650	pagL	Lipid A 3-O-deacylase	0.123528	9.31061
PA14_62680	-	hypothetical protein	9.64e-09	12.681
PA14_62690	-	hypothetical protein	5.94e-10	12.0878
PA14_64050	-	two-component response regulator	1	4.45943
PA14_64480	osmE	DNA-binding transcriptional activator OsmE	1.41e-09	9.0607
PA14_64490	-	hypothetical protein	3.53e-05	7.29462
PA14_64510	-	hypothetical protein	0.0164072	5.52356
PA14_64520	-	bacterioferritin	7.5032e-65	4.52356
PA14_64950	pncA	hypothetical protein	1	2
PA14_65000	azu	azurin	0.0211742	9.72622
PA14_65090	-	hypothetical protein	1	2
PA14_65720	-	lipoprotein	0.00132354	6.2854
PA14_65810	-	hypothetical protein	1	2.58496
PA14_65820	-	acyl-CoA dehydrogenase	1	2.32193
PA14_65840	-	enoyl-CoA hydratase/isomerase	1	3
PA14_65850	-	amino acid ABC transporter permease	1	2
PA14_66400	-	potassium efflux protein KefA	1	3.70044
PA14_67150	-	oxidoreductase	1	2
PA14_68260	-	c4-dicarboxylate-binding protein	0.00343827	5.16993
PA14_68430	-	formate dehydrogenase accessory protein FdhD	1	2.58496
PA14_68440	-	oxidoreductase	1	3
PA14_68840	-	hypothetical protein	9.86e-16	6.06609
PA14_69260	-	isoprenoid biosynthesis protein with amidotransferase-like domain	0.00469538	6.10852
PA14_69925	poxB	pyruvate dehydrogenase (cytochrome)	1	3
PA14_71590	-	hypothetical protein	0.00279438	8.68299
PA14_72060	-	hypothetical protein	0.0039957	6.12928
PA14_72070	-	hypothetical protein	3.93e-06	7.62936
PA14_72230	-	hypothetical protein	8.92e-05	5.16993
PA14_72300	-	hypothetical protein	1	3.70044
PA14_72360	-	hypothetical protein	0.000506	10.4491
PA14_72370	-	hypothetical protein	2.38e-07	10.9211
PA14_72380	algB	two-component response regulator AlgB	0.0118102	5.88264
PA14_72760	-	beta-lactamase	1	4.64386
PA14_73150	-	hypothetical protein	1	4.85798
PA14_73420	rnpA	ribonuclease P	0.0565288	8.59619

## Sheet: Table 3 - semi-solid dn
Synonym	Name	Product	pValue	log2FC	Semi-solid downregulated
PA14_01290	coxB	cytochrome c oxidase subunit II	4.51432e-06	-2.25987
PA14_01300	coxA	cytochrome c oxidase subunit I	4.80848e-13	-2.56071
PA14_01310	-	cytochrome C oxidase assembly protein	8.17023e-05	-1.88753
PA14_01320	coIII	cytochrome c oxidase subunit III	6.97239e-07	-2.05889
PA14_01340	-	hypothetical protein	3.33716e-07	-2.22239
PA14_01350	-	hypothetical protein	3.29379e-07	-2.16993
PA14_01360	-	hypothetical protein	3.15189e-06	-2.08746
PA14_02500	exbB1	transport protein ExbB	1.40874e-09	-1.90689
PA14_02510	exbD1	transport protein ExbD	0.000489948	-1.52356
PA14_03590	-	hypothetical protein	2.53904e-13	-2.59128
PA14_05050	-	deoxyribonucleotide triphosphate pyrophosphatase	6.906e-05	-1.90182
PA14_05060	-	hypothetical protein	2.27352e-05	-2.03519
PA14_05880	-	membrane-bound protease	9.76491e-16	-2.76005
PA14_05890	-	stomatin-like protein	6.60693e-53	-3.51658
PA14_05910	-	periplasmic transport system	0.00505338	-1.54749
PA14_06650	nirN	c-type cytochrome	6.29845e-20	-2.87447
PA14_06660	nirE	uroporphyrin-III c-methyltransferase	7.7546e-36	-3.43296
PA14_06670	nirJ	heme d1 biosynthesis protein NirJ	1.18616e-18	-2.8365
PA14_06680	nirH	hypothetical protein	8.02157e-23	-2.75489
PA14_06690	nirG	transcriptional regulator	1.94269e-95	-2.52356
PA14_06700	nirL	heme d1 biosynthesis protein NirL	3.15509e-65	-2.52356
PA14_06710	-	transcriptional regulator	1.33513e-49	-3.39232
PA14_06720	nirF	heme d1 biosynthesis protein NirF	1.53815e-42	-3.30378
PA14_06730	nirC	c-type cytochrome	2.09102e-51	-3.41504
PA14_06740	nirM	cytochrome c-551	3.22315e-24	-2.94753
PA14_06750	nirS	nitrite reductase	5.7659e-30	-3.18442
PA14_06770	nirQ	regulatory protein NirQ	0.00031911	-1.848
PA14_06790	-	cytochrome c oxidase subunit	4.59681e-07	-2.2303
PA14_06800	-	hypothetical protein	6.54719e-11	-2.28011
PA14_06810	norC	nitric-oxide reductase subunit C	9.1827e-74	-3.68732
PA14_06830	norB	nitric-oxide reductase subunit B	6.06126e-64	-3.69076
PA14_06840	-	dinitrification protein NorD	2.26358e-113	-4.04647
PA14_06860	-	hypothetical protein	2.37081e-22	-2.77529
PA14_07070	-	hypothetical protein	0.0263947	-1.36923
PA14_07950	prtN	transcriptional regulator PrtN	0.027498	-1.3061
PA14_09570	-	LysR family transcriptional regulator	0.0405761	-1.39232
PA14_09660	-	acyl-CoA synthetase	0.00546641	-1.67807
PA14_09680	-	two-component sensor	1.21782e-13	-2.61471
PA14_09690	-	two-component response regulator	6.61337e-11	-2.3599
PA14_09950	-	oxidoreductase	0.00843945	-1.48543
PA14_10140	fepG	ferric enterobactin transport protein FepG	0.0434678	-1.41504
PA14_10160	fepD	ferric enterobactin transport protein FepD	0.0258337	-1.5025
PA14_10170	fepB	iron-enterobactin transporter periplasmic binding protein	0.000122379	-1.80735
PA14_10180	fepC	ferric enterobactin transport protein FepC	0.000148115	-1.77259
PA14_10200	-	TonB-dependent receptor protein	3.29658e-38	-3.34577
PA14_10210	-	oxidoreductase	5.60996e-65	-3.5502
PA14_10660	-	transcriptional regulator	0.0184557	-1.58496
PA14_11140	-	nonribosomal peptide synthetase	0.000927529	-1.66626
PA14_11240	-	DNA-binding transcriptional activator FeaR	0.000332155	-2.07039
PA14_12450	-	acyl-CoA dehydrogenase	0.0432457	-1.26748
PA14_12470	-	hypothetical protein	0.0137996	-1.42321
PA14_12920	-	taurine ABC transporter periplasmic protein	0.0492274	-1.24101
PA14_12940	-	taurine ABC transporter ATP-binding protein	0.00294741	-1.848
PA14_13170	-	metal transporting P-type ATPase	0.0290514	-1.34792
PA14_13990	-	amino acid ABC transporter	0.00309847	-1.65368
PA14_15350	-	integrase	0.00229664	-1.57706
PA14_15540	-	mating pair formation protein TrbL	0.0128897	-1.49476
PA14_15660	-	oxidoreductase	0.0493477	-1.28011
PA14_16280	-	transcriptional regulator	0.00266523	-1.56071
PA14_16290	-	hypothetical protein	0.0480534	-1.29546
PA14_17930	glpD	glycerol-3-phosphate dehydrogenase	0.0251476	-1.29546
PA14_18070	-	periplasmic metal-binding protein	0.0355984	-1.26303
PA14_19510	-	ABC transporter permease	0.000659401	-1.76553
PA14_19520	-	ABC transporter ATP-binding protein	7.83856e-07	-1.70044
PA14_19560	ssuD	alkanesulfonate monooxygenase	0.00127944	-1.58496
PA14_19570	-	ABC transporter permease	9.60204e-10	-1.32193
PA14_19580	ssuB	aliphatic sulfonates transport ATP-binding subunit	0.000395865	-1.70044
PA14_19680	-	hypothetical protein	5.2644e-38	-3.21501
PA14_19690	-	hypothetical protein	5.32454e-66	-3.70044
PA14_19700	-	aldolase	0.0074737	-1.46566
PA14_19870	ldh	leucine dehydrogenase	0.00571278	-1.70413
PA14_19900	-	pyruvate dehydrogenase E1 component subunit alpha	6.88335e-133	-4.12763
PA14_19910	-	pyruvate dehydrogenase E1 component, beta chain	3.59942e-258	-4.49603
PA14_19920	-	branched-chain alpha-keto acid dehydrogenase subunit E2	9.05914e-301	-4.51964
PA14_20150	nosL	NosL protein	3.23159e-23	-1.90689
PA14_20180	nosF	NosF protein	9.48928e-28	-1.90689
PA14_20190	nosD	copper ABC transporter periplasmic substrate-binding protein	3.11695e-16	-2.848
PA14_20200	nosZ	nitrous-oxide reductase	7.47805e-39	-3.20163
PA14_20230	nosR	regulatory protein NosR	1.29286e-228	-2.80735
PA14_20250	-	hypothetical protein	0.00621711	-1.32193
PA14_21590	-	hypothetical protein	0.00921373	-1.53727
PA14_21600	-	hypothetical protein	0.0204532	-1.34239
PA14_22080	-	resolvase	0.037403	-1.28379
PA14_23680	ibpA	heat-shock protein IbpA	1.54747e-124	-4.09276
PA14_23700	-	LysR family transcriptional regulator	7.2884e-07	-2.10962
PA14_23750	leuC	isopropylmalate isomerase large subunit	1.24056e-05	-2.01355
PA14_23760	leuD	isopropylmalate isomerase small subunit	0.00310073	-1.6612
PA14_23770	-	biotin synthesis protein	0.000800589	-1.65992
PA14_25180	psrA	transcriptional regulator PsrA	0.00120696	-1.73361
PA14_26090	-	hydrolase	1.15498e-40	-2.08746
PA14_26130	morB	morphinone reductase	6.52139e-142	-2.24793
PA14_26140	-	transcriptional regulator	9.05914e-301	-4.99774
PA14_26160	-	hypothetical protein	3.49958e-82	-3.04439
PA14_26200	-	hypothetical protein	0.00303243	-1.29546
PA14_27520	-	glutathione peroxidase	0.0125146	-1.37851
PA14_27530	-	MarR family transcriptional regulator	0.0017091	-1.61891
PA14_28140	-	hypothetical protein	0.0417704	-1.28824
PA14_28410	-	hypothetical protein	2.40153e-05	-2
PA14_29320	-	NADH dehydrogenase, FAD-containing subunit	0.00300269	-1.52356
PA14_29620	-	anaerobic nitric oxide reductase transcriptional regulator	2.0734e-08	-2.32193
PA14_30740	-	NADPH specific quinone oxidoreductase	0.000725287	-1.70044
PA14_30810	alkB1	alkane-1 monooxygenase	0.000318361	-1.80735
PA14_31370	-	hypothetical protein	0.0430781	-1.22723
PA14_31740	-	hypothetical protein	0.0210132	-1
PA14_32470	-	hypothetical protein	0.0177235	-1.11548
PA14_34110	-	hypothetical protein	0.0311941	-1.2854
PA14_34740	-	hypothetical protein	0.000571832	-1.16993
PA14_34770	-	ABC transporter substrate-binding protein	2.86034e-05	-1.32193
PA14_34780	-	ABC transporter ATP-binding protein	5.68099e-09	-1.80735
PA14_34790	-	ABC transporter permease	1.79689e-06	-1.70044
PA14_36280	-	antibiotic biosynthesis monooxygenase	0.00732866	-1.32193
PA14_36290	-	hypothetical protein	7.21528e-05	-1.9386
PA14_37510	-	hypothetical protein	9.68125e-05	-1.80735
PA14_37520	-	hypothetical protein	0.000291652	-1.70044
PA14_37530	-	hydrolase	0.0495687	-1.26303
PA14_37550	-	ring-hydroxylating dioxygenase small subunit	0.000171076	-1.58496
PA14_37830	-	pyridoxal-phosphate dependent protein	0.0395675	-1.29278
PA14_37940	cynR	DNA-binding transcriptional regulator CynR	0.0113056	-1.66297
PA14_38420	-	hypothetical protein	0.00719569	-1.54057
PA14_39620	-	hypothetical protein	0.0035597	-1.32193
PA14_39650	-	TonB-dependent receptor	2.66381e-06	-1
PA14_40100	-	hypothetical protein	0.000139341	-1
PA14_40380	-	TetR family transcriptional regulator	3.09236e-38	-2.24793
PA14_42500	pcrD	type III secretory apparatus protein PcrD	0.0243737	-1.35364
PA14_42510	-	hypothetical protein	0.00286649	-1.54749
PA14_42520	-	hypothetical protein	0.00322363	-1.63743
PA14_42530	-	type III secretion protein	0.000702283	-1.70044
PA14_42540	-	protein in type III secretion	0.00145718	-1.58496
PA14_42550	popN	Type III secretion outer membrane protein PopN precursor	7.84991e-05	-1.93411
PA14_42570	pscN	type III secretion system ATPase	8.83967e-05	-1.94753
PA14_42580	pscO	translocation protein in type III secretion	0.0420056	-1.34792
PA14_42600	pscP	translocation protein in type III secretion	0.000738729	-2
PA14_43540	-	hydrolase	0.00836014	-1.50901
PA14_43550	-	hydrolase	0.00217611	-1.71049
PA14_43850	htpG	heat shock protein 90	2.52393e-10	-2.47032
PA14_44340	-	cbb3-type cytochrome c oxidase subunit I	2.33343e-05	-2.04629
PA14_44350	-	cbb3-type cytochrome c oxidase subunit II	7.57763e-08	-2.20811
PA14_44360	-	cytochrome c oxidase, cbb3-type subunit III	0.000332892	-1.82597
PA14_44510	-	hypothetical protein	5.70507e-65	-2.45943
PA14_44560	-	flavin-containing monooxygenase	3.46572e-10	-2.08746
PA14_44570	-	short-chain dehydrogenase	2.75933e-08	-1.45943
PA14_44700	alkB2	alkane-1 monooxygenase	5.31273e-10	-2.70044
PA14_44990	-	hypothetical protein	4.11951e-05	-1
PA14_46160	-	hypothetical protein	0.000328226	-1.79186
PA14_47010	-	hypothetical protein	5.85978e-05	-1.79518
PA14_47030	-	hypothetical protein	3.95344e-11	-2.08746
PA14_47600	-	acyl-CoA dehydrogenase	0.00826446	-1.58496
PA14_47880	-	transcriptional regulator	0.00968351	-1.53605
PA14_47890	-	hypothetical protein	0.0135293	-1.37197
PA14_48830	-	transcriptional regulator	0.00604806	-1.48543
PA14_49050	-	hypothetical protein	3.04043e-09	-2.38109
PA14_49690	-	oxidoreductase	0.0434738	-1.32193
PA14_50760	-	hypothetical protein	0.015956	-1.45943
PA14_50770	-	transporter	0.00258808	-1.16993
PA14_51940	-	hypothetical protein	0.00236118	-1.54749
PA14_52070	-	transcriptional regulator	0.00320363	-1.64712
PA14_52960	-	hypothetical protein	2.67119e-07	-2
PA14_53530	-	hypothetical protein	1.75526e-05	-2.01436
PA14_53540	-	hydrolase	0.0173466	-1.5025
PA14_55530	-	type II secretion system protein	0.0197027	-1.5025
PA14_55730	-	AraC family transcriptional regulator	0.0103731	-1.32193
PA14_55750	-	chemotaxis transducer	0.021173	-1.4021
PA14_55780	-	two-component sensor	0.0185235	-1.42999
PA14_57010	groEL	chaperonin GroEL	0.0119922	-1.87105
PA14_57020	groES	co-chaperonin GroES	0.0024918	-1.5949
PA14_57640	-	hypothetical protein	4.22174e-05	-2.05889
PA14_60190	clpB	clpB protein	2.42005e-20	-3.06201
PA14_60710	gdhA	glutamate dehydrogenase	0.0281828	-1.33039
PA14_61000	-	hypothetical protein	1.00262e-37	-2.90689
PA14_61140	-	hypothetical protein	8.89155e-05	-1.89308
PA14_61150	-	oxidoreductase	0.0021457	-1.67807
PA14_61270	-	hypothetical protein	0.0129109	-1.53605
PA14_62940	dapB	dihydrodipicolinate reductase	1.01008e-13	-2.62015
PA14_62960	dnaJ	chaperone protein DnaJ	5.26361e-18	-2.8635
PA14_62970	dnaK	molecular chaperone DnaK	3.32223e-31	-3.43217
PA14_62990	grpE	heat shock protein GrpE	4.17351e-15	-2.61471
PA14_63640	fadH2	2,4-dienoyl-CoA reductase	0.000322308	-1.80735
PA14_66040	-	acyl-CoA dehydrogenase	9.47269e-07	-2.20645
PA14_66050	-	acyl-CoA dehydrogenase	5.00785e-08	-2.36075
PA14_66530	-	transcriptional regulator	0.00320242	-1
PA14_66770	hslV	ATP-dependent protease peptidase subunit	9.47119e-09	-2.34395
PA14_66790	hslU	ATP-dependent protease ATP-binding subunit HslU	2.74499e-06	-2.09192
PA14_67410	-	hypothetical protein	0.0106687	-1.4458
PA14_67440	-	N-formimino-L-glutamate deiminase	1.34465e-05	-2.04439
PA14_70680	glcE	glycolate oxidase FAD binding subunit	2.81357e-20	-1.45943
PA14_70690	glcD	glycolate oxidase subunit GlcD	1.33806e-15	-2.73697
PA14_71890	-	coenzyme A transferase	0.00411248	-1.54057
PA14_71900	-	hypothetical protein	0.0116358	-1.56846

## Sheet: Table 3 - hard up
Synonym	Name	Product	pValue	log2FC	Hard upregulated
PA14_05630	-	hypothetical protein	6.22912e-19	2.88174
PA14_05640	-	hypothetical protein	6.82172e-07	2.32193
PA14_05650	-	hypothetical protein	0.00723162	1.53605
PA14_07970	-	hypothetical protein	0.00012429	1.35364
PA14_07990	-	hypothetical protein	0.0340283	1.36923
PA14_08020	-	bacteriophage protein	0.010068	1.43296
PA14_08030	-	phage baseplate assembly protein	0.0461436	1.23704
PA14_08040	-	phage tail protein	0.00987581	1.44057
PA14_08070	-	phage tail sheath protein	0.00376682	1.70044
PA14_08090	-	phage tail tube protein	0.00628059	1.58496
PA14_08100	-	hypothetical protein	0.000874967	1.68226
PA14_08110	-	hypothetical protein	0.0011997	1.63005
PA14_08120	-	tail length determinator protein	0.0104969	1.65535
PA14_08130	-	hypothetical protein	0.00956778	1.51706
PA14_08140	-	hypothetical protein	0.00221604	1.58496
PA14_08150	-	phage late control gene D protein	0.00280127	1.66297
PA14_08160	-	lytic enzyme	0.00103975	1.74723
PA14_08180	-	hypothetical protein	0.000341169	1.77259
PA14_08190	-	hypothetical protein	3.36613e-07	2.09516
PA14_08200	-	hypothetical protein	0.00636665	1.52356
PA14_08210	-	hypothetical protein	0.0123155	1.49125
PA14_08220	-	hypothetical protein	0.00282354	1.59418
PA14_08230	-	hypothetical protein	0.00805766	1.43741
PA14_08240	-	hypothetical protein	0.00652407	1.64386
PA14_08250	-	hypothetical protein	0.0190315	1.31316
PA14_08260	-	minor tail protein L	0.000291074	1.79647
PA14_08270	-	hypothetical protein	0.00178278	1.67807
PA14_08280	-	bacteriophage protein	0.00122423	1.70044
PA14_08300	-	phage-related protein, tail component	0.00825691	1.55639
PA14_10230	adh	2,3-butanediol dehydrogenase	4.67627e-207	4.88264
PA14_10240	-	branched-chain alpha-keto acid dehydrogenase subunit E2	4.67627e-207	5.40088
PA14_10250	acoB	acetoin catabolism protein AcoB	4.67627e-207	4.94251
PA14_10260	-	dehydrogenase E1 component	4.67627e-207	4.71425
PA14_10270	-	hypothetical protein	4.67627e-207	4.12928
PA14_10280	-	short-chain dehydrogenase	4.67627e-207	5.45943
PA14_10290	acoR	transcriptional regulator AcoR	5.13652e-19	3.36688
PA14_10300	-	efflux protein	7.54467e-18	2.72247
PA14_10540	-	iron-sulfur cluster-binding protein	0.020143	1.55695
PA14_10560	-	hypothetical protein	0.0197946	1.47927
PA14_13050	-	hypothetical protein	0.0283851	1.37037
PA14_15050	-	hypothetical protein	0.0160438	1.46584
PA14_15120	-	hypothetical protein	6.70356e-09	2.37197
PA14_15130	-	hypothetical protein	0.00231294	1.77007
PA14_21670	-	hypothetical protein	0.0302937	1.37397
PA14_22400	-	hypothetical protein	0.00661119	1.62316
PA14_24630	-	hypothetical protein	0.023559	1.12553
PA14_27190	-	Ser tRNA	0.0495841	1.19823
PA14_36360	-	hypothetical protein	0.00877611	1.42146
PA14_36370	-	carboxylate-amine ligase	0.0110613	1.58496
PA14_36375	-	hypothetical protein	0.0181878	1.4361
PA14_36390	-	hypothetical protein	0.00369076	1.68038
PA14_36410	-	hypothetical protein	0.0329554	1.23447
PA14_36490	-	hypothetical protein	0.048792	1.21613
PA14_36760	-	KU domain-containing protein	0.0494245	1.22948
PA14_36770	-	hypothetical protein	0.0111318	1.41093
PA14_36780	-	hypothetical protein	0.0363431	1.30933
PA14_36790	-	hypothetical protein	0.00267079	1.62902
PA14_36810	katE	hydroperoxidase II	0.0482692	1.55325
PA14_36830	-	hypothetical protein	0.0216435	1.32193
PA14_36860	-	hypothetical protein	0.00707377	1.078
PA14_36900	-	hypothetical protein	0.0413156	1.23879
PA14_36930	-	hypothetical protein	0.00133705	1.77761
PA14_36960	-	transporter	0.0292582	1.37851
PA14_36980	-	hypothetical protein	0.0455468	1.27417
PA14_37350	-	hypothetical protein	0.0425615	1.30812
PA14_39590	metE	5-methyltetrahydropteroyltriglutamate/homocysteine S-methyltransferase	4.67627e-207	5.2664
PA14_39700	-	hypothetical protein	0.00051202	1.32193
PA14_52480	-	hypothetical protein	0.0236691	1.11548
PA14_54520	-	porin	1.86335e-11	2.60334
PA14_54540	-	hypothetical protein	1.53216e-07	2.25239
PA14_54550	-	hypothetical protein	8.21243e-09	2.16993
PA14_54570	-	hypothetical protein	0.00144213	1.90689
PA14_54580	-	hypothetical protein	0.000334216	2.05889
PA14_64490	-	hypothetical protein	0.0222683	1.47055
PA14_67140	-	hypothetical protein	0.00109248	1
PA14_67150	-	oxidoreductase	0.010069	1.80735
PA14_72280	citA	citrate transporter	0.0114299	1.54432

## Sheet: Table 3 - hard dn
Synonym	Name	Product	pValue	log2FC	Hard downregulated
PA14_06710	-	transcriptional regulator	4.68e-207	-2.85798
PA14_06840	-	dinitrification protein NorD	1.24e-125	-3.64386
PA14_06730	nirC	c-type cytochrome	7.98e-122	-3.24793
PA14_06700	nirL	heme d1 biosynthesis protein NirL	2.93e-121	-1.45943
PA14_06690	nirG	transcriptional regulator	2.43e-112	-1.32193
PA14_06750	nirS	nitrite reductase	3.27e-93	-3.62936
PA14_06830	norB	nitric-oxide reductase subunit B	3.31e-93	-3.58496
PA14_06810	norC	nitric-oxide reductase subunit C	4.86e-92	-3.52356
PA14_19680	-	hypothetical protein	1.65e-88	-3.2854
PA14_06740	nirM	cytochrome c-551	1.93e-69	-3.36923
PA14_19920	-	branched-chain alpha-keto acid dehydrogenase subunit E2	2.22e-66	-3.32193
PA14_06720	nirF	heme d1 biosynthesis protein NirF	1.89e-60	-3.32193
PA14_20230	nosR	regulatory protein NosR	7.45e-57	-1.58496
PA14_26140	-	transcriptional regulator	1.22e-55	-3.2076
PA14_19910	-	pyruvate dehydrogenase E1 component, beta chain	3e-54	-3.12928
PA14_44510	-	hypothetical protein	3.69e-54	-1.90689
PA14_06660	nirE	uroporphyrin-III c-methyltransferase	9.87e-49	-2.64386
PA14_26130	morB	morphinone reductase	1.01e-46	-1.45943
PA14_26090	-	hydrolase	1.29e-45	-2
PA14_06670	nirJ	heme d1 biosynthesis protein NirJ	1.2e-36	-2.58496
PA14_23680	ibpA	heat-shock protein IbpA	5.49e-36	-2.95306
PA14_06680	nirH	hypothetical protein	1.16e-32	-1.32193
PA14_06860	-	hypothetical protein	9.79e-29	-2.58496
PA14_19900	-	pyruvate dehydrogenase E1 component subunit alpha	1.09e-28	-2.7855
PA14_19690	-	hypothetical protein	1.9e-25	-2.88264
PA14_20200	nosZ	nitrous-oxide reductase	2.81e-24	-2.45943
PA14_61000	-	hypothetical protein	3.72e-22	-1.58496
PA14_10200	-	TonB-dependent receptor protein	1.81e-21	-2.24793
PA14_06650	nirN	c-type cytochrome	5.73e-19	-2.39232
PA14_28430	-	hypothetical protein	4.76e-18	-2.43539
PA14_10210	-	oxidoreductase	1.13e-15	-2.64386
PA14_02500	exbB1	transport protein ExbB	4.49e-15	-1.90689
PA14_01290	coxB	cytochrome c oxidase subunit II	1.43e-12	-2.31274
PA14_01300	coxA	cytochrome c oxidase subunit I	2.16e-12	-2.2854
PA14_06800	-	hypothetical protein	1.2e-11	-2
PA14_05890	-	stomatin-like protein	1.74e-11	-2.25634
PA14_71900	-	hypothetical protein	2.04e-11	-2.18722
PA14_42620	pscR	type III secretion system protein	5.59e-11	-1.90689
PA14_62990	grpE	heat shock protein GrpE	6.18e-11	-2.11103
PA14_44350	-	cbb3-type cytochrome c oxidase subunit II	2.76e-10	-2.09311
PA14_02460	-	NAD(P) transhydrogenase subunit alpha part 2	3.49e-10	-1.32193
PA14_44340	-	cbb3-type cytochrome c oxidase subunit I	3.52e-10	-2.08092
PA14_60190	clpB	clpB protein	4.08e-10	-2.23447
PA14_66050	-	acyl-CoA dehydrogenase	1.97e-09	-2
PA14_70690	glcD	glycolate oxidase subunit GlcD	2.77e-09	-2
PA14_62970	dnaK	molecular chaperone DnaK	3.26e-09	-2.36305
PA14_42640	pscT	translocation protein in type III secretion	5.18e-09	-1
PA14_66770	hslV	ATP-dependent protease peptidase subunit	5.58e-09	-2.15528
PA14_20190	nosD	copper ABC transporter periplasmic substrate-binding protein	1.14e-08	-2.16993
PA14_66790	hslU	ATP-dependent protease ATP-binding subunit HslU	1.8e-08	-2
PA14_01360	-	hypothetical protein	1.89e-08	-1.16993
PA14_66040	-	acyl-CoA dehydrogenase	3.19e-08	-1.91427
PA14_72650	-	hypothetical protein	4.13e-08	-1.16993
PA14_03590	-	hypothetical protein	4.94e-08	-1.89812
PA14_01350	-	hypothetical protein	5.4e-08	-2
PA14_01310	-	cytochrome C oxidase assembly protein	3.55e-07	-1.94753
PA14_53530	-	hypothetical protein	4.54e-07	-1.80735
PA14_47030	-	hypothetical protein	5.65e-07	-1.16993
PA14_19560	ssuD	alkanesulfonate monooxygenase	8.79e-07	-1.80735
PA14_49050	-	hypothetical protein	1.02e-06	-1.7761
PA14_05880	-	membrane-bound protease	2.21e-06	-1.77529
PA14_44560	-	flavin-containing monooxygenase	2.51e-06	-1.16993
PA14_42660	pscU	translocation protein in type III secretion	3e-06	-1.8365
PA14_06790	-	cytochrome c oxidase subunit	3.11e-06	-1.8365
PA14_42570	pscN	type III secretion system ATPase	3.5e-06	-1.77761
PA14_21590	-	hypothetical protein	3.99e-06	-1.71989
PA14_21000	-	hypothetical protein	4.47e-06	-1.67807
PA14_62960	dnaJ	chaperone protein DnaJ	8.59e-06	-1.74024
PA14_17930	glpD	glycerol-3-phosphate dehydrogenase	1.14e-05	-1.76377
PA14_62940	dapB	dihydrodipicolinate reductase	1.25e-05	-1.64572
PA14_44360	-	cytochrome c oxidase, cbb3-type subunit III	1.37e-05	-1.60881
PA14_42610	pscQ	type III secretion system protein	1.4e-05	-1.848
PA14_09470	phzB1	phenazine biosynthesis protein	1.46e-05	-1.59904
PA14_47600	-	acyl-CoA dehydrogenase	1.92e-05	-1
PA14_71650	aspA	aspartate ammonia-lyase	1.99e-05	-1.80428
PA14_43850	htpG	heat shock protein 90	2.73e-05	-1.65208
PA14_01320	coIII	cytochrome c oxidase subunit III	3.29e-05	-1.54057
PA14_19570	-	ABC transporter permease	3.49e-05	-1.32193
PA14_42540	-	protein in type III secretion	5.32e-05	-1.53051
PA14_42550	popN	Type III secretion outer membrane protein PopN precursor	6.15e-05	-1.53343
PA14_42520	-	hypothetical protein	6.58e-05	-1.558
PA14_11140	-	nonribosomal peptide synthetase	8.5e-05	-1.62803
PA14_42530	-	type III secretion protein	8.53e-05	-1.48543
PA14_19530	-	NAD(P)H-dependent FMN reductase	0.000103	-1.37851
PA14_00580	-	lipoprotein	0.000105	-1.58496
PA14_38560	-	MFS transporter	0.00012	-1.51457
PA14_23750	leuC	isopropylmalate isomerase large subunit	0.000121	-1.61193
PA14_05950	dbpA	ATP-dependent RNA helicase DbpA	0.000132	-1.45943
PA14_42580	pscO	translocation protein in type III secretion	0.000134	-1.54432
PA14_37270	-	LamB/YcsF family protein	0.000135	-1.47644
PA14_19970	-	hypothetical protein	0.00014	-1
PA14_36200	-	ABC transporter substrate-binding protein	0.000158	-1.43296
PA14_38510	hmgA	homogentisate 1,2-dioxygenase	0.000161	-1.51706
PA14_34780	-	ABC transporter ATP-binding protein	0.000169	-1.58496
PA14_13290	-	protease	0.000183	-1.32193
PA14_42510	-	hypothetical protein	0.000184	-1.49185
PA14_66460	-	hypothetical protein	0.00019	-1.41504
PA14_21600	-	hypothetical protein	0.000192	-1.5025
PA14_42260	pscK	PscK type III export protein	0.000193	-1.44876
PA14_28980	-	Fe2+-dicitrate sensor	0.000217	-1.32193
PA14_14330	-	chaperone	0.000244	-1.5502
PA14_34740	-	hypothetical protein	0.000251	-1
PA14_37290	-	hypothetical protein	0.000259	-1.45943
PA14_42500	pcrD	type III secretory apparatus protein PcrD	0.000284	-1.54057
PA14_42600	pscP	translocation protein in type III secretion	0.000394	-1.41504
PA14_37260	-	porin	0.000453	-1.38702
PA14_09400	phzS	hypothetical protein	0.00049	-1.35364
PA14_10180	fepC	ferric enterobactin transport protein FepC	0.000526	-1.51457
PA14_20970	cyp23	cytochrome P450	0.000582	-1.32193
PA14_37310	-	hypothetical protein	0.000595	-1.35364
PA14_19700	-	aldolase	0.000603	-1.34104
PA14_61830	-	Met tRNA	0.000604	-1.32193
PA14_21010	-	FAD-dependent monooxygenase	0.000681	-1.29956
PA14_58500	-	hypothetical protein	0.000854	-1.24511
PA14_12180	-	hypothetical protein	0.00087	-1.09954
PA14_34770	-	ABC transporter substrate-binding protein	0.000876	-1.16993
PA14_20960	-	isomerase	0.000881	-1.29278
PA14_63820	-	hypothetical protein	0.000884	-1.22239
PA14_42490	pcrR	transcriptional regulator protein PcrR	0.00100695	-1.3112
PA14_00570	-	lipoprotein	0.00112608	-1.25634
PA14_09680	-	two-component sensor	0.00118385	-1.32193
PA14_06770	nirQ	regulatory protein NirQ	0.00142108	-1.23947
PA14_29690	-	hypothetical protein	0.00143628	-1.27302
PA14_38530	fahA	fumarylacetoacetase	0.0014674	-1.30485
PA14_20920	-	hypothetical protein	0.00158564	-1.25054
PA14_72690	-	glutamine synthetase	0.00161944	-1.32193
PA14_01340	-	hypothetical protein	0.00165397	-1.20163
PA14_19580	ssuB	aliphatic sulfonates transport ATP-binding subunit	0.0017283	-1.37851
PA14_42360	pscB	type III export apparatus protein	0.00173204	-1.23306
PA14_42320	pscE	type III export protein PscE	0.00173304	-1.17557
PA14_51940	-	hypothetical protein	0.001748	-1.27009
PA14_19540	-	hypothetical protein	0.00179596	-1.48543
PA14_37520	-	hypothetical protein	0.00181501	-1
PA14_42310	pscF	type III export protein PscF	0.00183532	-1.24345
PA14_48150	-	hypothetical protein	0.00185004	-1.1375
PA14_02450	-	NAD(P) transhydrogenase subunit alpha part 1	0.00189217	-1.18442
PA14_09970	fpvB	type I ferripyoverdine receptor, FpvB	0.00196371	-1.152
PA14_10160	fepD	ferric enterobactin transport protein FepD	0.00201636	-1
PA14_09690	-	two-component response regulator	0.00202594	-1.18057
PA14_46160	-	hypothetical protein	0.00203243	-1.2549
PA14_42340	pscD	type III export protein PscD	0.00205326	-1.31034
PA14_20950	fabH2	3-oxoacyl-ACP synthase	0.00208093	-1.16227
PA14_13300	-	hypothetical protein	0.00233325	-1.26303
PA14_34000	-	hypothetical protein	0.00236606	-1.45943
PA14_34750	-	taurine catabolism dioxygenase	0.00240841	-1.32193
PA14_21175	-	hypothetical protein	0.00240931	-1.20163
PA14_46070	gbuA	guanidinobutyrase	0.00246704	-1.22239
PA14_72700	-	hypothetical protein	0.00265612	-1.32193
PA14_02510	exbD1	transport protein ExbD	0.0027793	-1.20163
PA14_34050	-	hypothetical protein	0.00280959	-1.11548
PA14_30810	alkB1	alkane-1 monooxygenase	0.00292361	-1.22239
PA14_46080	-	hypothetical protein	0.00305119	-1.08746
PA14_68330	arcA	arginine deiminase	0.00306376	-1.24236
PA14_29190	-	hypothetical protein	0.00311455	-1
PA14_37250	-	major facilitator transporter	0.00311803	-1.11548
PA14_26160	-	hypothetical protein	0.00327106	-1.16993
PA14_14010	-	amino acid oxidase	0.00332245	-1
PA14_20980	-	short chain dehydrogenas	0.00350597	-1.12928
PA14_05060	-	hypothetical protein	0.00351166	-1.12653
PA14_23770	-	biotin synthesis protein	0.00369743	-1.13245
PA14_20940	-	acyl carrier protein	0.00372366	-1.11103
PA14_61080	-	c4-dicarboxylate-binding protein	0.00375834	-1.1375
PA14_62350	-	heme/hemoglobin uptake outer membrane receptor PhuR	0.0039959	-1.20436
PA14_43310	-	hypothetical protein	0.00407712	-1.10692
PA14_71630	adhA	alcohol dehydrogenase	0.00449017	-1.17365
PA14_37510	-	hypothetical protein	0.00451667	-1.32193
PA14_61140	-	hypothetical protein	0.00454504	-1.09311
PA14_61260	-	hypothetical protein	0.0045454	-1.28011
PA14_54150	putP	sodium/proline symporter PutP	0.00460132	-1.19704
PA14_20610	lecB	fucose-binding lectin PA-IIL	0.00460455	-1.20945
PA14_00590	-	lipoprotein	0.00482763	-1.09954
PA14_70920	-	major facilitator transporter	0.00502206	-1.1375
PA14_54850	-	hypothetical protein	0.00515067	-1.0813
PA14_44830	-	hypothetical protein	0.00518384	-1.16993
PA14_61040	katB	catalase	0.0055451	-1.07039
PA14_32780	-	hypothetical protein	0.00559482	-1
PA14_34030	-	hypothetical protein	0.00569417	-1.20163
PA14_23760	leuD	isopropylmalate isomerase small subunit	0.00569786	-1.08246
PA14_60150	-	Lys tRNA	0.00571613	-1.03722
PA14_21730	-	TonB-dependent receptor	0.00592471	-1
PA14_42300	pscG	type III export protein PscG	0.0059487	-1.12755
PA14_32850	-	hypothetical protein	0.00596939	-1.11548
PA14_01180	-	hypothetical protein	0.00606739	-1.26303
PA14_13670	-	hypothetical protein	0.00617112	-1
PA14_29680	-	hypothetical protein	0.00621302	-1
PA14_42350	pscC	Type III secretion outer membrane protein PscC precursor	0.00652679	-1.25376
PA14_36290	-	hypothetical protein	0.0065336	-1.11548
PA14_13320	-	hypothetical protein	0.00661232	-1.11548
PA14_61150	-	oxidoreductase	0.00666276	-1.1375
PA14_42250	pscL	type III secretion system protein	0.00701873	-1.08597
PA14_15200	-	hypothetical protein	0.00707564	-1.32193
PA14_42280	pscI	type III export protein PscI	0.00711511	-1.06169
PA14_44470	hemN	coproporphyrinogen III oxidase	0.00714695	-1.074
PA14_32530	-	cytochrome c	0.00729825	-1.02385
PA14_22180	-	hypothetical protein	0.00735528	-1.03882
PA14_37530	-	hydrolase	0.00761414	-1.32193
PA14_34730	-	XRE family transcriptional regulator	0.0078237	-1.22239
PA14_62360	-	Rieske family iron-sulfur cluster-binding protein	0.00784693	-1.05445
PA14_28410	-	hypothetical protein	0.00800943	-1.05445
PA14_15350	-	integrase	0.00815096	-1.14608
PA14_71890	-	coenzyme A transferase	0.00825414	-1.04731
PA14_72660	-	hypothetical protein	0.00834019	-1.09954
PA14_57640	-	hypothetical protein	0.00870169	-1.09954
PA14_66540	-	hypothetical protein	0.00873555	-1
PA14_05050	-	deoxyribonucleotide triphosphate pyrophosphatase	0.0101178	-1.04858
PA14_45970	-	cation-transporting P-type ATPase	0.0106399	-1
PA14_09660	-	acyl-CoA synthetase	0.0109665	-1
PA14_42270	pscJ	pscJ type III export protein	0.0112674	-1.12234
PA14_21580	-	hypothetical protein	0.0116003	-1.02272
PA14_21460	-	hypothetical protein	0.0116976	-1
PA14_01150	-	hypothetical protein	0.0120925	-1
PA14_43790	-	aldehyde dehydrogenase	0.0125626	-1
PA14_11270	oprG	outer membrane protein OprG precursor	0.0135026	-1
PA14_19510	-	ABC transporter permease	0.0145274	-1.11548
PA14_34790	-	ABC transporter permease	0.0145798	-1.1375
PA14_37940	cynR	DNA-binding transcriptional regulator CynR	0.0147152	-1.1375
PA14_11240	-	DNA-binding transcriptional activator FeaR	0.0147276	-1.16993
PA14_19520	-	ABC transporter ATP-binding protein	0.0159652	-1
PA14_44840	-	hypothetical protein	0.016206	-1
PA14_25980	aroF	phospho-2-dehydro-3-deoxyheptonate aldolase	0.0199802	-1.1375
PA14_26050	-	transporter	0.0217627	-1.16993
PA14_12960	-	taurine ABC transporter permease	0.0221097	-1
PA14_09570	-	LysR family transcriptional regulator	0.0230703	-1
PA14_42460	pcrH	regulatory protein PcrH	0.026529	-1.03628
PA14_48600	-	AMP-binding protein	0.0286436	-1
PA14_26010	-	acyl-CoA thiolase	0.0304616	-1
PA14_27370	-	ATP-dependent RNA helicase	0.0450629	-1.00934

## Sheet: Table 4 - semi-solid, hard up
Synonym	Name	Product	pValue (Semi-solid)	log2FC (Semi-solid)	pValue (Hard)	log2FC (Hard)	Common semi-solid and hard upregulated
PA14_05630	-	hypothetical protein	9.9e-25	2.36923	6.23e-19	2.88174
PA14_05640	-	hypothetical protein	1.59e-42	2.80735	6.82e-07	2.32193
PA14_05650	-	hypothetical protein	1.5e-10	1.94753	0.00723162	1.53605
PA14_07970	-	hypothetical protein	5.7e-06	1.14684	0.000124	1.35364
PA14_10230	adh	2,3-butanediol dehydrogenase	7.5032e-65	5.50779	4.67627e-207	4.88264
PA14_10240	-	branched-chain alpha-keto acid dehydrogenase subunit E2	7.5032e-65	5.66676	4.67627e-207	5.40088
PA14_10250	acoB	acetoin catabolism protein AcoB	7.5032e-65	5.70736	4.67627e-207	4.94251
PA14_10260	-	dehydrogenase E1 component	7.5032e-65	5.36632	4.67627e-207	4.71425
PA14_10270	-	hypothetical protein	7.5032e-65	4.83289	4.67627e-207	4.12928
PA14_10280	-	short-chain dehydrogenase	7.5032e-65	6.12928	4.67627e-207	5.45943
PA14_10290	acoR	transcriptional regulator AcoR	8.06e-30	2.84216	5.14e-19	3.36688
PA14_10300	-	efflux protein	2.16e-15	2.16993	7.54e-18	2.72247
PA14_15050	-	hypothetical protein	5.73e-05	1.2074	0.0160438	1.46584
PA14_15120	-	hypothetical protein	6.39e-20	2.16146	6.7e-09	2.37197
PA14_15130	-	hypothetical protein	9.74e-07	1.50027	0.00231294	1.77007
PA14_21670	-	hypothetical protein	1.68e-22	2.24793	0.0302936	1.37397
PA14_22400	-	hypothetical protein	8.83e-11	1.83498	0.00661119	1.62316
PA14_36360	-	hypothetical protein	1.9e-08	1.63743	0.00877611	1.42146
PA14_36370	-	carboxylate-amine ligase	0.000521	1.08017	0.0110613	1.58496
PA14_36375	-	hypothetical protein	4.43e-10	1.78727	0.0181878	1.4361
PA14_36390	-	hypothetical protein	1.11e-07	1.61667	0.00369076	1.68038
PA14_36410	-	hypothetical protein	6.36e-07	1.52725	0.0329554	1.23447
PA14_36760	-	KU domain-containing protein	0.000212	1.14384	0.0494245	1.22948
PA14_36770	-	hypothetical protein	3.44e-05	1.26053	0.0111318	1.41093
PA14_36780	-	hypothetical protein	6.56e-05	1.24948	0.0363431	1.30933
PA14_36790	-	hypothetical protein	2.7e-07	1.43823	0.00267079	1.62902
PA14_36810	katE	hydroperoxidase II	2.77e-08	1.83325	0.0482692	1.55325
PA14_36830	-	hypothetical protein	0.000322	1	0.0216436	1.32193
PA14_36860	-	hypothetical protein	0.00014	1.08746	0.00707377	1.078
PA14_36900	-	hypothetical protein	2.5e-06	1.54253	0.0413156	1.23879
PA14_36930	-	hypothetical protein	4.3e-05	1.38702	0.00133705	1.77761
PA14_36960	-	transporter	3.09e-05	1.29123	0.0292582	1.37851
PA14_36980	-	hypothetical protein	3.34e-06	1.38099	0.0455468	1.27417
PA14_37350	-	hypothetical protein	1.51e-05	1.45943	0.0425615	1.30812
PA14_39590	metE	5-methyltetrahydropteroyltriglutamate/homocysteine S-methyltransferase	7.5032e-65	4.57309	4.67627e-207	5.2664
PA14_39700	-	hypothetical protein	5.61e-09	1.66626	0.000512	1.32193
PA14_52480	-	hypothetical protein	0.00118541	1.08746	0.0236691	1.11548
PA14_54520	-	porin	1.83e-13	1.88982	1.86e-11	2.60334
PA14_54550	-	hypothetical protein	9.92e-08	1.48543	8.21e-09	2.16993
PA14_54570	-	hypothetical protein	0.00845939	1	0.00144213	1.90689
PA14_64490	-	hypothetical protein	7.79e-07	1.47687	0.0222683	1.47055
PA14_67150	-	oxidoreductase	0.00357659	1.32193	0.010069	1.80735

## Sheet: Table 4 - semi-solid, hard dn
Synonym	Name	Product	pValue (Semi-solid)	log2FC (Semi-solid)	pValue (Hard)	log2FC (Hard)	Common semi-solid and hard downregulated
PA14_01290	coxB	cytochrome c oxidase subunit II	4.51e-06	-2.25987	1.43e-12	-2.31274
PA14_01300	coxA	cytochrome c oxidase subunit I	4.81e-13	-2.56072	2.16e-12	-2.2854
PA14_01310	-	cytochrome C oxidase assembly protein	8.17e-05	-1.88753	3.55e-07	-1.94753
PA14_01320	coIII	cytochrome c oxidase subunit III	6.97e-07	-2.05889	3.29e-05	-1.54057
PA14_01340	-	hypothetical protein	3.34e-07	-2.22239	0.00165397	-1.20163
PA14_01350	-	hypothetical protein	3.29e-07	-2.16993	5.4e-08	-2
PA14_01360	-	hypothetical protein	3.15e-06	-2.08746	1.89e-08	-1.16993
PA14_02500	exbB1	transport protein ExbB	1.41e-09	-1.90689	4.49e-15	-1.90689
PA14_02510	exbD1	transport protein ExbD	0.00049	-1.52356	0.0027793	-1.20163
PA14_03590	-	hypothetical protein	2.54e-13	-2.59128	4.94e-08	-1.89812
PA14_05050	-	deoxyribonucleotide triphosphate pyrophosphatase	6.91e-05	-1.90182	0.0101178	-1.04858
PA14_05060	-	hypothetical protein	2.27e-05	-2.03519	0.00351166	-1.12653
PA14_05880	-	membrane-bound protease	9.76e-16	-2.76005	2.21e-06	-1.77529
PA14_05890	-	stomatin-like protein	6.61e-53	-3.51658	1.74e-11	-2.25634
PA14_06650	nirN	c-type cytochrome	6.3e-20	-2.87447	5.73e-19	-2.39232
PA14_06660	nirE	uroporphyrin-III c-methyltransferase	7.75e-36	-3.43296	9.87e-49	-2.64386
PA14_06670	nirJ	heme d1 biosynthesis protein NirJ	1.19e-18	-2.8365	1.2e-36	-2.58496
PA14_06680	nirH	hypothetical protein	8.02e-23	-2.75489	1.16e-32	-1.32193
PA14_06690	nirG	transcriptional regulator	1.94e-95	-2.52356	2.43e-112	-1.32193
PA14_06700	nirL	heme d1 biosynthesis protein NirL	3.16e-65	-2.52356	2.93e-121	-1.45943
PA14_06710	-	transcriptional regulator	1.34e-49	-3.39232	4.68e-207	-2.85798
PA14_06720	nirF	heme d1 biosynthesis protein NirF	1.54e-42	-3.30378	1.89e-60	-3.32193
PA14_06730	nirC	c-type cytochrome	2.09e-51	-3.41504	7.98e-122	-3.24793
PA14_06740	nirM	cytochrome c-551	3.22e-24	-2.94753	1.93e-69	-3.36923
PA14_06750	nirS	nitrite reductase	5.77e-30	-3.18442	3.27e-93	-3.62936
PA14_06770	nirQ	regulatory protein NirQ	0.000319	-1.848	0.00142108	-1.23947
PA14_06790	-	cytochrome c oxidase subunit	4.6e-07	-2.2303	3.11e-06	-1.8365
PA14_06800	-	hypothetical protein	6.55e-11	-2.28011	1.2e-11	-2
PA14_06810	norC	nitric-oxide reductase subunit C	9.18e-74	-3.68732	4.86e-92	-3.52356
PA14_06830	norB	nitric-oxide reductase subunit B	6.06e-64	-3.69076	3.31e-93	-3.58496
PA14_06840	-	dinitrification protein NorD	2.26e-113	-4.04647	1.24e-125	-3.64386
PA14_06860	-	hypothetical protein	2.37e-22	-2.77529	9.79e-29	-2.58496
PA14_09570	-	LysR family transcriptional regulator	0.0405761	-1.39232	0.0230703	-1
PA14_09660	-	acyl-CoA synthetase	0.00546641	-1.67807	0.0109665	-1
PA14_09680	-	two-component sensor	1.22e-13	-2.61471	0.00118385	-1.32193
PA14_09690	-	two-component response regulator	6.61e-11	-2.3599	0.00202594	-1.18057
PA14_10160	fepD	ferric enterobactin transport protein FepD	0.0258337	-1.5025	0.00201636	-1
PA14_10180	fepC	ferric enterobactin transport protein FepC	0.000148	-1.77259	0.000526	-1.51457
PA14_10200	-	TonB-dependent receptor protein	3.3e-38	-3.34577	1.81e-21	-2.24793
PA14_10210	-	oxidoreductase	5.61e-65	-3.5502	1.13e-15	-2.64386
PA14_11140	-	nonribosomal peptide synthetase	0.000928	-1.66626	8.5e-05	-1.62803
PA14_11240	-	DNA-binding transcriptional activator FeaR	0.000332	-2.07039	0.0147276	-1.16993
PA14_15350	-	integrase	0.00229664	-1.57706	0.00815096	-1.14608
PA14_17930	glpD	glycerol-3-phosphate dehydrogenase	0.0251476	-1.29546	1.14e-05	-1.76377
PA14_19510	-	ABC transporter permease	0.000659	-1.76553	0.0145274	-1.11548
PA14_19520	-	ABC transporter ATP-binding protein	7.84e-07	-1.70044	0.0159652	-1
PA14_19560	ssuD	alkanesulfonate monooxygenase	0.00127944	-1.58496	8.79e-07	-1.80735
PA14_19570	-	ABC transporter permease	9.6e-10	-1.32193	3.49e-05	-1.32193
PA14_19580	ssuB	aliphatic sulfonates transport ATP-binding subunit	0.000396	-1.70044	0.0017283	-1.37851
PA14_19680	-	hypothetical protein	5.26e-38	-3.21501	1.65e-88	-3.2854
PA14_19690	-	hypothetical protein	5.32e-66	-3.70044	1.9e-25	-2.88264
PA14_19700	-	aldolase	0.0074737	-1.46566	0.000603	-1.34104
PA14_19900	-	pyruvate dehydrogenase E1 component subunit alpha	6.88e-133	-4.12763	1.09e-28	-2.7855
PA14_19910	-	pyruvate dehydrogenase E1 component, beta chain	3.6e-258	-4.49603	3e-54	-3.12928
PA14_19920	-	branched-chain alpha-keto acid dehydrogenase subunit E2	9.06e-301	-4.51964	2.22e-66	-3.32193
PA14_20190	nosD	copper ABC transporter periplasmic substrate-binding protein	3.12e-16	-2.848	1.14e-08	-2.16993
PA14_20200	nosZ	nitrous-oxide reductase	7.48e-39	-3.20163	2.81e-24	-2.45943
PA14_20230	nosR	regulatory protein NosR	1.29e-228	-2.80735	7.45e-57	-1.58496
PA14_21590	-	hypothetical protein	0.00921373	-1.53727	3.99e-06	-1.71989
PA14_21600	-	hypothetical protein	0.0204532	-1.34239	0.000192	-1.5025
PA14_23680	ibpA	heat-shock protein IbpA	1.55e-124	-4.09276	5.49e-36	-2.95306
PA14_23750	leuC	isopropylmalate isomerase large subunit	1.24e-05	-2.01355	0.000121	-1.61193
PA14_23760	leuD	isopropylmalate isomerase small subunit	0.00310073	-1.6612	0.00569786	-1.08246
PA14_23770	-	biotin synthesis protein	0.000801	-1.65992	0.00369743	-1.13245
PA14_26090	-	hydrolase	1.15e-40	-2.08746	1.29e-45	-2
PA14_26130	morB	morphinone reductase	6.52e-142	-2.24793	1.01e-46	-1.45943
PA14_26140	-	transcriptional regulator	9.05914e-301	-4.99774	1.22e-55	-3.2076
PA14_26160	-	hypothetical protein	3.5e-82	-3.04439	0.00327106	-1.16993
PA14_28410	-	hypothetical protein	2.4e-05	-2	0.00800943	-1.05445
PA14_30810	alkB1	alkane-1 monooxygenase	0.000318	-1.80735	0.00292361	-1.22239
PA14_34740	-	hypothetical protein	0.000572	-1.16993	0.000251	-1
PA14_34770	-	ABC transporter substrate-binding protein	2.86e-05	-1.32193	0.000876	-1.16993
PA14_34780	-	ABC transporter ATP-binding protein	5.68e-09	-1.80735	0.000169	-1.58496
PA14_34790	-	ABC transporter permease	1.8e-06	-1.70044	0.0145798	-1.1375
PA14_36290	-	hypothetical protein	7.22e-05	-1.9386	0.0065336	-1.11548
PA14_37510	-	hypothetical protein	9.68e-05	-1.80735	0.00451667	-1.32193
PA14_37520	-	hypothetical protein	0.000292	-1.70044	0.00181501	-1
PA14_37530	-	hydrolase	0.0495687	-1.26303	0.00761414	-1.32193
PA14_37940	cynR	DNA-binding transcriptional regulator CynR	0.0113056	-1.66297	0.0147152	-1.1375
PA14_42500	pcrD	type III secretory apparatus protein PcrD	0.0243737	-1.35364	0.000284	-1.54057
PA14_42510	-	hypothetical protein	0.00286649	-1.54749	0.000184	-1.49185
PA14_42520	-	hypothetical protein	0.00322363	-1.63743	6.58e-05	-1.558
PA14_42530	-	type III secretion protein	0.000702	-1.70044	8.53e-05	-1.48543
PA14_42540	-	protein in type III secretion	0.00145718	-1.58496	5.32e-05	-1.53051
PA14_42550	popN	Type III secretion outer membrane protein PopN precursor	7.85e-05	-1.93411	6.15e-05	-1.53343
PA14_42570	pscN	type III secretion system ATPase	8.84e-05	-1.94753	3.5e-06	-1.77761
PA14_42580	pscO	translocation protein in type III secretion	0.0420056	-1.34792	0.000134	-1.54432
PA14_42600	pscP	translocation protein in type III secretion	0.000739	-2	0.000394	-1.41504
PA14_43850	htpG	heat shock protein 90	2.52e-10	-2.47032	2.73e-05	-1.65208
PA14_44340	-	cbb3-type cytochrome c oxidase subunit I	2.33e-05	-2.04629	3.52e-10	-2.08092
PA14_44350	-	cbb3-type cytochrome c oxidase subunit II	7.58e-08	-2.20811	2.76e-10	-2.09311
PA14_44360	-	cytochrome c oxidase, cbb3-type subunit III	0.000333	-1.82597	1.37e-05	-1.60881
PA14_44510	-	hypothetical protein	5.71e-65	-2.45943	3.69e-54	-1.90689
PA14_44560	-	flavin-containing monooxygenase	3.47e-10	-2.08746	2.51e-06	-1.16993
PA14_46160	-	hypothetical protein	0.000328	-1.79186	0.00203243	-1.2549
PA14_47030	-	hypothetical protein	3.95e-11	-2.08746	5.65e-07	-1.16993
PA14_47600	-	acyl-CoA dehydrogenase	0.00826446	-1.58496	1.92e-05	-1
PA14_49050	-	hypothetical protein	3.04e-09	-2.38109	1.02e-06	-1.7761
PA14_51940	-	hypothetical protein	0.00236118	-1.54749	0.001748	-1.27009
PA14_53530	-	hypothetical protein	1.76e-05	-2.01436	4.54e-07	-1.80735
PA14_57640	-	hypothetical protein	4.22e-05	-2.05889	0.00870169	-1.09954
PA14_60190	clpB	clpB protein	2.42e-20	-3.06201	4.08e-10	-2.23447
PA14_61000	-	hypothetical protein	1e-37	-2.90689	3.72e-22	-1.58496
PA14_61140	-	hypothetical protein	8.89e-05	-1.89308	0.00454504	-1.09311
PA14_61150	-	oxidoreductase	0.0021457	-1.67807	0.00666276	-1.1375
PA14_62940	dapB	dihydrodipicolinate reductase	1.01e-13	-2.62015	1.25e-05	-1.64572
PA14_62960	dnaJ	chaperone protein DnaJ	5.26e-18	-2.8635	8.59e-06	-1.74024
PA14_62970	dnaK	molecular chaperone DnaK	3.32e-31	-3.43217	3.26e-09	-2.36305
PA14_62990	grpE	heat shock protein GrpE	4.17e-15	-2.61471	6.18e-11	-2.11103
PA14_66040	-	acyl-CoA dehydrogenase	9.47e-07	-2.20645	3.19e-08	-1.91427
PA14_66050	-	acyl-CoA dehydrogenase	5.01e-08	-2.36075	1.97e-09	-2
PA14_66770	hslV	ATP-dependent protease peptidase subunit	9.47e-09	-2.34395	5.58e-09	-2.15528
PA14_66790	hslU	ATP-dependent protease ATP-binding subunit HslU	2.74e-06	-2.09192	1.8e-08	-2
PA14_70690	glcD	glycolate oxidase subunit GlcD	1.34e-15	-2.73697	2.77e-09	-2
PA14_71890	-	coenzyme A transferase	0.00411248	-1.54057	0.00825414	-1.04731
PA14_71900	-	hypothetical protein	0.0116358	-1.56846	2.04e-11	-2.18722

## Sheet: Table 5 - plank, semi-solid up
Synonym	Name	Product	pValue (Semi-solid)	log2FC (Semi-solid)	pValue (Planktonic)	log2FC (Planktonic)	Common planktonic (2h) and semi-solid (17h) upregulated
PA14_00710	-	osmotically inducible protein OsmC	2.62818e-06	1.76498	0.0092226	1.33342
PA14_05630	-	hypothetical protein	9.89674e-25	2.36923	1.17e-12	2.27563
PA14_05640	-	hypothetical protein	1.59389e-42	2.80735	0	2.70044
PA14_07370	-	hypothetical protein	1.60818e-40	2.70217	0.0380035	1.13286
PA14_09930	-	exonuclease III	1.84164e-05	1.33	0.000491	1.48543
PA14_09940	-	protease	3.05916e-05	1.46503	0.00286634	1.45066
PA14_10230	-	2,3-butanediol dehydrogenase	7.5032e-65	5.50779	0	7.11114
PA14_10240	-	branched-chain alpha-keto acid dehydrogenase subunit E2	7.5032e-65	5.66676	0	6.633
PA14_10250	-	acetoin catabolism protein AcoB	7.5032e-65	5.70736	0	6.16491
PA14_10260	-	dehydrogenase E1 component	7.5032e-65	5.36632	0	6.49586
PA14_10290	-	transcriptional regulator AcoR	8.05637e-30	2.84216	1.1e-112	3.91157
PA14_10300	-	efflux protein	2.16154e-15	2.16993	1.73e-52	3.02554
PA14_10370	-	hypothetical protein	0.000401298	1.32193	9.7e-05	1.64386
PA14_10380	-	hypothetical protein	5.77313e-08	1.59637	0.0234074	1.39716
PA14_11320	-	hypothetical protein	4.06009e-06	1.36381	6.1e-63	3.23339
PA14_13210	-	hypothetical protein	0.00183544	1.06413	0.000515	1.09311
PA14_13580	-	ABC transporter ATP-binding protein	3.57453e-16	2.06711	0.0387579	1.1343
PA14_13590	acoR	ABC transporter permease	1.45978e-25	2.35252	0.012938	1.1635
PA14_13600	-	ABC transporter substrate-binding protein	5.64963e-25	2.33258	0.0108042	1.18442
PA14_13610	acoB	ABC transporter permease	4.86496e-42	2.76818	0.0134875	1.14684
PA14_15050	-	hypothetical protein	5.72667e-05	1.2074	0.00128256	1.46357
PA14_15070	-	outer membrane copper receptor OprC	1.71336e-12	2.11221	5.6e-06	1.94937
PA14_15120	adh	hypothetical protein	6.38698e-20	2.16146	1.68e-14	2.3765
PA14_15130		hypothetical protein	9.7398e-07	1.50027	2.23e-06	1.87447
PA14_16640		lipoprotein	6.91137e-07	1.76697	0.0260258	1.44072
PA14_21670		hypothetical protein	1.6812e-22	2.24793	2.07e-06	1.6477
PA14_22400		hypothetical protein	8.82708e-11	1.83498	0.00157817	1.36872
PA14_28490		hypothetical protein	1.28495e-11	1.87658	0.0420837	1.2109
PA14_33450		trehalase	7.73792e-07	1.52546	0.000118	1.64386
PA14_34170		hypothetical protein	7.59806e-06	1.4361	0.000332	1.49596
PA14_35550		hypothetical protein	0.000337505	1.12553	0.000561	1
PA14_35570		hypothetical protein	1.5327e-09	1.65208	0.00323113	1.41504
PA14_36450		hypothetical protein	8.0449e-05	1.21205	0.0102097	1.1745
PA14_36460		hypothetical protein	7.02535e-05	1.12455	0.00915128	1.23947
PA14_36480		hypothetical protein	0.000815605	1.01061	0.000225	1
PA14_36540		hypothetical protein	0.000316691	1.03953	0.000276	1.37851
PA14_36550		hypothetical protein	0.000471617	1.08342	0.00432272	1.35364
PA14_36560		hypothetical protein	9.55058e-09	1.85772	0.0392749	1.1014
PA14_36570		glycogen synthase	0.00170851	1.36441	2.25e-05	1.77761
PA14_36580		glycosyl hydrolase	0.00342448	1.27671	4e-13	2.08746
PA14_36590		4-alpha-glucanotransferase	0.00434428	1.18103	5.78e-08	2
PA14_36605		maltooligosyl trehalose synthase	0.00460667	1.16071	1.85e-07	2
PA14_36620		hypothetical protein	9.05441e-09	1.58496	5.59e-15	1.45943
PA14_36630		glycosyl hydrolase	0.00196371	1.32193	4.42e-07	1.848
PA14_36650		hypothetical protein	0.0015688	1.1375	0.000428	1.50589
PA14_36680		hypothetical protein	0.00104003	1.01197	3.49e-13	1.16993
PA14_36690		cardiolipin synthase 2	0.000182703	1.14244	2.57e-08	1.45943
PA14_36710		glycogen branching protein	0.00226102	1.20014	2.08e-05	1.90689
PA14_36730		trehalose synthase	0.00343858	1.19068	9.56e-06	1.90689
PA14_36740		hypothetical protein	0.00261013	1.32394	2.63e-05	1.80735
PA14_36760		KU domain-containing protein	0.000211961	1.14384	0.0480934	1
PA14_36770		hypothetical protein	3.44131e-05	1.26053	1.5e-05	1.16993
PA14_36780		hypothetical protein	6.56113e-05	1.24948	3.88e-07	1.76553
PA14_36790		hypothetical protein	2.70199e-07	1.43823	1.65e-07	1.32193
PA14_36840		glycogen phosphorylase	0.00471932	1.18521	1.43e-05	1.70044
PA14_36850		hypothetical protein	0.000325529	1.06436	2.66e-06	1.53605
PA14_36980		hypothetical protein	3.34275e-06	1.38099	0.000156	1.66985
PA14_37350		hypothetical protein	1.50878e-05	1.45943	0.000139	1.16993
PA14_38050		hypothetical protein	1.72236e-10	2	0.00625094	1.1375
PA14_38370		hypothetical protein	7.88445e-06	1.5502	0.00446823	1.14439
PA14_38820		pyrroloquinoline quinone biosynthesis protein PqqB	1.60976e-06	1.44057	0.0329462	1
PA14_39660		hypothetical protein	0.016864	1	0.0251724	1.18442
PA14_41290		hypothetical protein	7.61978e-18	1.70044	3.63e-19	1.91754
PA14_46280		hypothetical protein	1.46405e-45	2.9782	0.00351107	1.35364
PA14_47120		hypothetical protein	4.53813e-05	1.49309	0.0255198	1.43642
PA14_47130		hypothetical protein	6.80761e-05	1.57387	0.0242467	1.39151
PA14_47180		cytochrome o ubiquinol oxidase subunit III	5.23692e-05	1.14202	0.0186865	1.18442
PA14_47190		cytochrome o ubiquinol oxidase subunit I	0.000313691	1.10852	0.0174409	1.16993
PA14_48170		hypothetical protein	0.00048419	1.03317	0.0323776	1.05063
PA14_54520		porin	1.82972e-13	1.88982	0	4.43296
PA14_54550		hypothetical protein	9.92331e-08	1.48543	9.55e-178	3.39232
PA14_54570		hypothetical protein	0.00845939	1	3.18e-47	3.32193

## Sheet: Table 5 - plank, semi-solid dn
Synonym	Name	Product	pValue (Semi-solid)	log2FC (Semi-solid)	pValue (Planktonic)	log2FC (Planktonic)	Common planktonic (2h) and semi-solid (17h) downregulated
PA14_01290	coxB	cytochrome c oxidase subunit II	4.51432e-06	-2.25987	2.05e-10	-1.63826
PA14_01300	coxA	cytochrome c oxidase subunit I	4.80848e-13	-2.56071	1.05e-08	-1.71621
PA14_01310	-	cytochrome C oxidase assembly protein	8.17023e-05	-1.88753	3.25e-09	-1.60407
PA14_01320	coIII	cytochrome c oxidase subunit III	6.97239e-07	-2.05889	6.72e-10	-1.66558
PA14_01340	-	hypothetical protein	3.33716e-07	-2.22239	4.76e-11	-1.73697
PA14_01350	-	hypothetical protein	3.29379e-07	-2.16993	6.74e-10	-1.80735
PA14_01360	-	hypothetical protein	3.15189e-06	-2.08746	4e-11	-1.83007
PA14_19680	-	hypothetical protein	5.2644e-38	-3.21501	9.89e-07	-1.36979
PA14_19690	-	hypothetical protein	5.32454e-66	-3.70044	1.17e-05	-1.2038
PA14_23680	ibpA	heat-shock protein IbpA	1.54747e-124	-4.09276	2.06e-11	-2.15833
PA14_43850	htpG	heat shock protein 90	2.52393e-10	-2.47032	0.000334	-1.37346
PA14_44350	-	cbb3-type cytochrome c oxidase subunit II	7.57763e-08	-2.20811	3.25e-09	-1.73697
PA14_44360	-	cytochrome c oxidase, cbb3-type subunit III	0.000332892	-1.82597	6.22e-05	-1.20645
PA14_49050	-	hypothetical protein	3.04043e-09	-2.38109	2.5e-11	-1.73118
PA14_55780	-	two-component sensor	0.0185235	-1.42999	1.97e-05	-1.16993
PA14_57020	groES	co-chaperonin GroES	0.0024918	-1.5949	0.00168852	-1.23517
PA14_60190	clpB	clpB protein	2.42005e-20	-3.06201	0.000166	-1.4742
PA14_62940	dapB	dihydrodipicolinate reductase	1.01008e-13	-2.62015	0.000709	-1.14439
PA14_62960	dnaJ	chaperone protein DnaJ	5.26361e-18	-2.8635	0.0031016	-1.05199
PA14_62970	dnaK	molecular chaperone DnaK	3.32223e-31	-3.43217	0.000228	-1.53308
PA14_62990	grpE	heat shock protein GrpE	4.17351e-15	-2.61471	3.92e-09	-1.67773
PA14_66770	hslV	ATP-dependent protease peptidase subunit	9.47119e-09	-2.34395	3.85e-10	-1.71898
PA14_66790	hslU	ATP-dependent protease ATP-binding subunit HslU	2.74499e-06	-2.09192	1.34e-05	-1.44606

[truncated: 5 more sheets: Table 5 - plank, hard up, Table 5 - plank, hard dn, Table 5 - semi, hard -plank up, Table 5 - semi, hard -plank dn, Table 6]
